# Supplementary material for: Satellite repeat transcripts modulate heterochromatin condensates and safeguard chromosome stability in mouse embryonic stem cells
Source: Nat Commun. 2022 Jun 20;13:3525. doi: 10.1038/s41467-022-31198-3 (PMC9209518; doi:10.1038/s41467-022-31198-3)
Supplement: Supplementary file 17 — Source Data [file 41467_2022_31198_MOESM17_ESM.zip]

Archive with 22 entries (19 files):
- NovoC_Sourcedata/
- NovoC_Sourcedata/Source_data_FigureS2.xlsx
- __MACOSX/
- __MACOSX/NovoC_Sourcedata/
- __MACOSX/NovoC_Sourcedata/._Source_data_FigureS2.xlsx
- NovoC_Sourcedata/Source_data_FigureS4.xlsx
- __MACOSX/NovoC_Sourcedata/._Source_data_FigureS4.xlsx
- NovoC_Sourcedata/Source_data_Figure1.xlsx
- __MACOSX/NovoC_Sourcedata/._Source_data_Figure1.xlsx
- NovoC_Sourcedata/Source_data_Figure3.xlsx
- __MACOSX/NovoC_Sourcedata/._Source_data_Figure3.xlsx
- NovoC_Sourcedata/Source_data_Figure2.xlsx
- __MACOSX/NovoC_Sourcedata/._Source_data_Figure2.xlsx
- NovoC_Sourcedata/Source_data_FigureS1new.xlsx
- __MACOSX/NovoC_Sourcedata/._Source_data_FigureS1new.xlsx
- NovoC_Sourcedata/Source_data_Figure5.xlsx
- __MACOSX/NovoC_Sourcedata/._Source_data_Figure5.xlsx
- NovoC_Sourcedata/Source_data_FigureS1.xlsx
- __MACOSX/NovoC_Sourcedata/._Source_data_FigureS1.xlsx
- NovoC_Sourcedata/Source_data_Figure4.xlsx
- __MACOSX/NovoC_Sourcedata/._Source_data_Figure4.xlsx
- __MACOSX/._NovoC_Sourcedata
