# Supplementary material for: Satellite repeat transcripts modulate heterochromatin condensates and safeguard chromosome stability in mouse embryonic stem cells
Source: Nat Commun. 2022 Jun 20;13:3525. doi: 10.1038/s41467-022-31198-3 (PMC9209518; doi:10.1038/s41467-022-31198-3)
Supplement: Supplementary file 17 — Source Data [file 41467_2022_31198_MOESM17_ESM.zip › NovoC_Sourcedata/Source_data_FigureS2.xlsx]

## Sheet: Figure_S2A
Cell State	Replicate	MajSat	MinSat	Nanog
ESC	1	1	1	1
ESC	2	0.960917	1.3736	1.60505
ESC	3	0.962777	1.25895	1.15748
ESC	4	0.98556	0.824222	0.953487
GFP	1	1.16133	1.48801	1.27914
GFP	2	0.910078	0.950405	1.61611
GFP	3	0.836492	1.18824	0.957392
GFP	4	0.92104	2.66757	1.40442
MS	1	0.295959	1.06643	1.03724
MS	2	0.409354	1.09131	1.57392
MS	3	0.429387	0.970894	0.925529
MS	4	0.294413	5.26438	0.00095441
MEF	1	0.227597	1.33067	0.00563108
MEF	2	0.462176	0.828785	0.00378482

## Sheet: Figure_S2C
Replicate	Gapmer	T	Nanog	Klf4
I	GFP	1	1	1
II	GFP	1	1	1
III	GFP	1	1	1
IV	GFP	1	1	1
I	MSR	1.059282008	1.128451698	1.12715522
II	MSR	0.852892429	0.901808395	0.948817579
III	MSR	0.897805462	0.922340903	0.870550713
IV	MSR	0.928583905	0.870751155	1.021699341

## Sheet: Figure_S2F
FRAME	Mean Intensity	Gapmer
0	1	GFP
0	1	GFP
0	1	GFP
0	1	GFP
0	1	GFP
0	1	GFP
0	1	GFP
0	1	GFP
0	1	GFP
0	1	GFP
0	1	GFP
0	1	GFP
0	1	GFP
0	1	GFP
0	1	MS
0	1	MS
0	1	MS
0	1	MS
0	1	MS
0	1	MS
0	1	MS
0	1	MS
0	1	MS
0	1	MS
0	1	MS
0	1	MS
0	1	MS
1	0	GFP
1	0.461828	MS
1	0.671647	GFP
1	0.760186	GFP
1	0.97471	MS
1	0.975499	GFP
1	0.979299	GFP
1	0.983491	GFP
1	0.985863	GFP
1	0.986953	MS
1	0.987377	MS
1	0.987436	MS
1	0.998266	MS
1	0.99899	MS
1	0.999479	GFP
1	1.00119	GFP
1	1.00321	MS
1	1.01335	MS
1	1.02519	GFP
1	1.02892	GFP
1	1.03317	MS
1	1.0362	MS
1	1.0383	MS
1	1.05952	GFP
1	1.24999	GFP
1	1.2772	GFP
1	1.31883	MS
2	0	GFP
2	0	GFP
2	0	GFP
2	0	GFP
2	0	GFP
2	0	GFP
2	0	MS
2	0	MS
2	0	MS
2	0	MS
2	0	MS
2	0.120105	MS
2	0.12735	MS
2	0.204778	GFP
2	0.222431	GFP
2	0.25271	GFP
2	0.282702	MS
2	0.339919	GFP
2	0.377712	GFP
2	0.460234	MS
2	0.498001	MS
2	0.541824	MS
2	0.577174	GFP
2	0.606208	GFP
2	0.609777	MS
2	0.650034	MS
2	0.857807	GFP
3	0	GFP
3	0	GFP
3	0	GFP
3	0	GFP
3	0	GFP
3	0	MS
3	0	MS
3	0	MS
3	0	MS
3	0.108193	GFP
3	0.113643	GFP
3	0.130244	MS
3	0.198909	GFP
3	0.225479	MS
3	0.230089	GFP
3	0.244444	MS
3	0.269086	GFP
3	0.345079	GFP
3	0.351422	GFP
3	0.394114	MS
3	0.396152	MS
3	0.403731	MS
3	0.416072	GFP
3	0.456128	MS
3	0.461855	MS
3	0.4661	GFP
3	0.472057	MS
4	0	GFP
4	0	GFP
4	0	GFP
4	0	GFP
4	0	GFP
4	0	MS
4	0	MS
4	0	MS
4	0.125832	GFP
4	0.244307	GFP
4	0.302986	MS
4	0.316047	GFP
4	0.33098	GFP
4	0.362684	MS
4	0.390803	MS
4	0.393563	GFP
4	0.417836	MS
4	0.431007	MS
4	0.460939	MS
4	0.502532	MS
4	0.548761	GFP
4	0.567753	MS
4	0.693078	GFP
4	0.744231	MS
4	0.745204	MS
4	0.797465	GFP
4	1.10311	GFP
5	0	MS
5	0	MS
5	0	MS
5	0.1	GFP
5	0.1	GFP
5	0.1	GFP
5	0.1	GFP
5	0.1	GFP
5	0.111494	GFP
5	0.226536	GFP
5	0.288936	GFP
5	0.299753	MS
5	0.317566	MS
5	0.399748	MS
5	0.406846	MS
5	0.40799	MS
5	0.426107	MS
5	0.432643	MS
5	0.546518	MS
5	0.577377	GFP
5	0.613145	MS
5	0.671625	MS
5	0.67409	GFP
5	0.723167	GFP
5	0.817686	GFP
5	0.852866	GFP
5	1.70422	GFP
6	0	GFP
6	0	GFP
6	0	GFP
6	0	GFP
6	0	MS
6	0	MS
6	0.136529	MS
6	0.223574	GFP
6	0.293125	GFP
6	0.305898	MS
6	0.327515	MS
6	0.418039	MS
6	0.41879	MS
6	0.443263	MS
6	0.491979	GFP
6	0.587587	MS
6	0.589389	GFP
6	0.60816	MS
6	0.646771	MS
6	0.675692	MS
6	0.686212	GFP
6	0.724633	GFP
6	0.725689	GFP
6	0.767989	MS
6	0.884528	GFP
6	1.45353	GFP
6	1.78409	GFP
7	0	GFP
7	0	GFP
7	0	GFP
7	0	GFP
7	0	MS
7	0	MS
7	0.190415	GFP
7	0.22941	GFP
7	0.325688	MS
7	0.346283	MS
7	0.391623	MS
7	0.423446	MS
7	0.445841	MS
7	0.46037	MS
7	0.511557	GFP
7	0.554942	MS
7	0.564409	MS
7	0.57511	GFP
7	0.600904	MS
7	0.690309	MS
7	0.754553	GFP
7	0.761128	GFP
7	0.787696	GFP
7	0.823876	MS
7	0.851641	GFP
7	0.865698	GFP
7	1.56928	GFP
8	0	MS
8	0	MS
8	0.244279	GFP
8	0.311364	MS
8	0.35055	GFP
8	0.35571	MS
8	0.405394	MS
8	0.430807	MS
8	0.445623	MS
8	0.527526	GFP
8	0.586681	GFP
8	0.6	GFP
8	0.6	GFP
8	0.6	GFP
8	0.6	GFP
8	0.6	GFP
8	0.603195	MS
8	0.674309	MS
8	0.695688	GFP
8	0.713781	MS
8	0.727567	MS
8	0.73116	GFP
8	0.833892	GFP
8	0.844234	MS
8	0.857079	GFP
8	1.0691	MS
8	1.30598	GFP
9	0	MS
9	0	MS
9	0.244023	GFP
9	0.261933	GFP
9	0.303253	MS
9	0.342387	MS
9	0.410419	MS
9	0.412808	MS
9	0.454377	MS
9	0.522059	GFP
9	0.529999	MS
9	0.58351	GFP
9	0.599999	MS
9	0.65	GFP
9	0.65	GFP
9	0.65	GFP
9	0.65	GFP
9	0.681715	GFP
9	0.706596	MS
9	0.710761	MS
9	0.719196	MS
9	0.729353	GFP
9	0.746246	GFP
9	0.955048	GFP
9	1.00963	MS
9	1.18912	GFP
9	1.32528	GFP
10	0	MS
10	0.221439	GFP
10	0.257614	GFP
10	0.28379	GFP
10	0.306165	MS
10	0.405523	MS
10	0.416	MS
10	0.443306	MS
10	0.537841	MS
10	0.54858	MS
10	0.601514	GFP
10	0.610341	GFP
10	0.651177	MS
10	0.660558	MS
10	0.669084	GFP
10	0.7	GFP
10	0.7	GFP
10	0.7	GFP
10	0.7	GFP
10	0.765648	MS
10	0.784076	GFP
10	0.860823	GFP
10	0.894863	MS
10	0.944001	GFP
10	1.02089	MS
10	1.2493	MS
10	1.33952	GFP
11	0	MS
11	0	MS
11	0.126814	MS
11	0.262512	GFP
11	0.418692	MS
11	0.43091	MS
11	0.43559	MS
11	0.523855	MS
11	0.608678	GFP
11	0.656818	MS
11	0.665141	MS
11	0.668247	GFP
11	0.7	GFP
11	0.7	GFP
11	0.7	GFP
11	0.7	GFP
11	0.746533	GFP
11	0.84717	GFP
11	0.854868	MS
11	0.900967	GFP
11	0.908855	GFP
11	0.95625	GFP
11	0.971507	MS
11	0.971932	GFP
11	0.979473	MS
11	1.1641	MS
11	1.26868	GFP
12	0.268273	GFP
12	0.362967	MS
12	0.375366	MS
12	0.418357	MS
12	0.427887	MS
12	0.533232	MS
12	0.560821	GFP
12	0.570008	MS
12	0.61547	GFP
12	0.670003	MS
12	0.675835	GFP
12	0.686097	GFP
12	0.7	GFP
12	0.7	GFP
12	0.7	GFP
12	0.7	GFP
12	0.7	MS
12	0.7	MS
12	0.742332	MS
12	0.813903	MS
12	0.829989	GFP
12	0.83131	GFP
12	0.889442	MS
12	0.894996	GFP
12	0.963636	GFP
12	0.973915	MS
12	1.49427	GFP
13	0	MS
13	0.295252	MS
13	0.406911	MS
13	0.441468	MS
13	0.599201	GFP
13	0.610706	MS
13	0.610773	GFP
13	0.620635	MS
13	0.633111	MS
13	0.64068	MS
13	0.649058	MS
13	0.684233	GFP
13	0.692153	MS
13	0.695135	GFP
13	0.720777	GFP
13	0.735439	GFP
13	0.8	GFP
13	0.8	GFP
13	0.8	GFP
13	0.8	GFP
13	0.900507	GFP
13	0.924305	GFP
13	0.969216	MS
13	0.985585	MS
13	1.08725	GFP
13	1.19948	GFP
13	1.21606	MS
14	0	MS
14	0.27551	GFP
14	0.286585	MS
14	0.311527	MS
14	0.392468	MS
14	0.45161	GFP
14	0.457638	MS
14	0.493401	GFP
14	0.59828	MS
14	0.640552	GFP
14	0.643103	MS
14	0.644584	MS
14	0.661946	MS
14	0.665083	GFP
14	0.8	GFP
14	0.8	GFP
14	0.8	GFP
14	0.8	GFP
14	0.8	GFP
14	0.824424	MS
14	0.841875	MS
14	0.88002	GFP
14	0.884245	MS
14	0.910533	GFP
14	0.997722	MS
14	1.05504	GFP
14	1.43359	GFP
15	0.134503	MS
15	0.26853	GFP
15	0.312459	MS
15	0.397521	MS
15	0.425564	MS
15	0.434666	GFP
15	0.45534	MS
15	0.494871	GFP
15	0.513024	GFP
15	0.597357	GFP
15	0.605701	MS
15	0.639985	MS
15	0.686589	MS
15	0.724383	MS
15	0.8	GFP
15	0.8	GFP
15	0.8	GFP
15	0.8	GFP
15	0.808186	GFP
15	0.832012	MS
15	0.877454	GFP
15	0.888032	MS
15	0.916775	GFP
15	0.99546	MS
15	1.0414	MS
15	1.09848	GFP
15	1.18555	GFP
16	0	MS
16	0.194948	MS
16	0.273722	GFP
16	0.33108	GFP
16	0.461168	MS
16	0.462239	MS
16	0.582808	MS
16	0.631834	GFP
16	0.646279	MS
16	0.653374	GFP
16	0.659325	MS
16	0.672041	GFP
16	0.781261	GFP
16	0.790684	MS
16	0.792695	MS
16	0.8	GFP
16	0.8	GFP
16	0.8	GFP
16	0.8	MS
16	0.8	MS
16	0.84971	GFP
16	0.91122	GFP
16	0.955921	GFP
16	0.962591	GFP
16	0.983004	MS
16	1.00169	MS
16	1.44524	GFP
17	0.195246	MS
17	0.250194	GFP
17	0.283251	GFP
17	0.299412	MS
17	0.302345	GFP
17	0.406055	MS
17	0.435627	MS
17	0.467926	MS
17	0.626296	GFP
17	0.626326	MS
17	0.643118	MS
17	0.656761	MS
17	0.657237	GFP
17	0.663567	MS
17	0.705245	GFP
17	0.752592	MS
17	0.757695	MS
17	0.8	GFP
17	0.8	GFP
17	0.8	GFP
17	0.8	GFP
17	0.809709	MS
17	0.915429	GFP
17	0.930931	GFP
17	0.938056	GFP
17	0.988461	GFP
17	1.09879	MS
18	0	MS
18	0.174453	MS
18	0.261621	MS
18	0.298331	GFP
18	0.312396	GFP
18	0.402371	MS
18	0.455588	MS
18	0.609222	MS
18	0.639256	GFP
18	0.646109	MS
18	0.664843	GFP
18	0.666034	MS
18	0.667317	GFP
18	0.696409	MS
18	0.740905	MS
18	0.750509	MS
18	0.7654	GFP
18	0.7654	GFP
18	0.7654	GFP
18	0.7654	GFP
18	0.782704	MS
18	0.785172	GFP
18	0.878271	GFP
18	0.940447	GFP
18	0.941898	GFP
18	0.969997	GFP
18	1.0085	MS
19	0.178196	MS
19	0.260048	MS
19	0.295298	GFP
19	0.354285	GFP
19	0.39927	MS
19	0.421525	MS
19	0.467087	MS
19	0.593955	MS
19	0.598089	GFP
19	0.647912	MS
19	0.656456	MS
19	0.658716	GFP
19	0.668579	MS
19	0.681037	GFP
19	0.68263	GFP
19	0.721463	MS
19	0.7654	GFP
19	0.7654	GFP
19	0.7654	GFP
19	0.7654	GFP
19	0.898105	GFP
19	0.90581	MS
19	0.940345	GFP
19	0.97196	GFP
19	1.06216	MS
19	1.09243	GFP
19	1.20914	MS
20	0.291687	GFP
20	0.302008	GFP
20	0.306503	GFP
20	0.415253	MS
20	0.471418	MS
20	0.474409	MS
20	0.502793	MS
20	0.546495	MS
20	0.614922	MS
20	0.62966	MS
20	0.638286	GFP
20	0.679313	GFP
20	0.686278	MS
20	0.721253	MS
20	0.757813	GFP
20	0.7654	GFP
20	0.7654	GFP
20	0.7654	GFP
20	0.7654	GFP
20	0.7654	MS
20	0.7654	MS
20	0.848245	MS
20	0.936669	GFP
20	0.955952	GFP
20	0.956346	GFP
20	1.01982	GFP
20	1.25957	MS
21	0.289058	GFP
21	0.296254	GFP
21	0.324575	MS
21	0.348379	GFP
21	0.39767	MS
21	0.451016	MS
21	0.471388	MS
21	0.477561	MS
21	0.548553	MS
21	0.566038	MS
21	0.601692	MS
21	0.616601	GFP
21	0.680121	GFP
21	0.703182	MS
21	0.712931	MS
21	0.722976	MS
21	0.7654	GFP
21	0.7654	GFP
21	0.7654	GFP
21	0.7654	GFP
21	0.783703	MS
21	0.889963	GFP
21	0.929263	GFP
21	0.941586	GFP
21	0.950213	GFP
21	1.0659	MS
21	1.09122	GFP
22	0.197864	GFP
22	0.283092	GFP
22	0.294913	GFP
22	0.390373	MS
22	0.430841	MS
22	0.465922	MS
22	0.563421	MS
22	0.569946	MS
22	0.58667	GFP
22	0.611782	MS
22	0.617986	GFP
22	0.628449	GFP
22	0.650166	MS
22	0.683426	MS
22	0.686932	MS
22	0.83702	MS
22	0.8845	GFP
22	0.918629	GFP
22	0.918724	GFP
22	0.94005	GFP
22	0.956957	MS
22	0.961316	GFP
22	0.961721	GFP
22	0.984927	GFP
22	1.07546	MS
22	1.08867	GFP
22	1.20388	MS
23	0.300949	GFP
23	0.423679	GFP
23	0.435503	MS
23	0.444704	MS
23	0.457184	MS
23	0.493296	MS
23	0.583696	GFP
23	0.589395	GFP
23	0.602918	MS
23	0.635201	MS
23	0.641299	MS
23	0.645217	GFP
23	0.72018	MS
23	0.728454	MS
23	0.742416	GFP
23	0.765163	GFP
23	0.824069	MS
23	0.854114	GFP
23	0.868943	GFP
23	0.886914	GFP
23	0.912731	MS
23	0.9477	GFP
23	0.956467	GFP
23	0.958357	GFP
23	0.964711	GFP
23	1.03873	MS
23	1.19221	MS
24	0.634176	GFP
24	0.834815	GFP
24	0.673468	GFP
24	0.409483	MS
24	0.423459	MS
24	0.932357	GFP
24	0.459314	MS
24	0.960648	GFP
24	0.854082	GFP
24	0.581888	MS
24	0.615922	MS
24	0.915966	GFP
24	0.618243	MS
24	0.66366	MS
24	0.980063	GFP
24	0.707958	MS
24	0.710218	MS
24	0.712506	MS
24	0.843646	MS
24	0.860405	GFP
24	0.885644	GFP
24	0.892628	GFP
24	0.946022	GFP
24	0.949714	GFP
24	0.971846	GFP
24	1.0557	MS
24	1.18105	MS
25	0.313079	MS
25	0.414806	MS
25	0.84131	GFP
25	0.444077	MS
25	0.856788	GFP
25	0.475037	MS
25	0.606975	MS
25	0.912341	GFP
25	0.621671	MS
25	0.668245	MS
25	1.28145	GFP
25	0.885479	GFP
25	0.735266	MS
25	0.76987	MS
25	0.780023	MS
25	0.821067	MS
25	0.829517	GFP
25	0.853041	GFP
25	0.876757	GFP
25	0.890286	GFP
25	0.960921	MS
25	0.973076	GFP
25	0.974278	GFP
25	0.977854	GFP
25	0.978789	GFP
25	1.00542	GFP
25	1.11725	MS
26	0.283162	GFP
26	0.308473	GFP
26	0.348735	GFP
26	0.436037	MS
26	0.44431	MS
26	0.459059	GFP
26	0.480101	MS
26	0.543338	GFP
26	0.610283	MS
26	0.649758	MS
26	0.650243	MS
26	0.687737	MS
26	0.696961	MS
26	0.710256	MS
26	0.718719	GFP
26	0.78973	GFP
26	0.80997	GFP
26	0.856214	MS
26	0.871762	GFP
26	0.900094	GFP
26	0.935595	MS
26	0.93779	GFP
26	0.965541	GFP
26	0.965956	GFP
26	0.974387	MS
26	1.29657	MS
26	1.48547	GFP
27	0.267813	MS
27	0.289702	GFP
27	0.307307	GFP
27	0.39632	MS
27	0.509461	MS
27	0.56181	MS
27	0.579598	GFP
27	0.5895	MS
27	0.636802	GFP
27	0.662308	MS
27	0.673837	MS
27	0.70255	MS
27	0.717936	MS
27	0.737606	MS
27	0.765499	MS
27	0.815485	GFP
27	0.817262	GFP
27	0.836697	GFP
27	0.871862	GFP
27	0.919251	GFP
27	0.973521	GFP
27	0.979506	MS
27	1.02648	GFP
27	1.04759	GFP
27	1.05044	GFP
27	1.16306	GFP
27	1.21671	MS
28	0.266878	MS
28	0.336419	GFP
28	0.384466	GFP
28	0.409416	MS
28	0.457309	GFP
28	0.515216	MS
28	0.568459	MS
28	0.586307	GFP
28	0.61307	MS
28	0.639546	MS
28	0.644182	MS
28	0.657392	GFP
28	0.658531	MS
28	0.68039	MS
28	0.70691	MS
28	0.718298	GFP
28	0.723469	MS
28	0.745562	MS
28	0.772096	GFP
28	0.776187	GFP
28	0.80596	GFP
28	0.839041	GFP
28	0.990503	GFP
28	1.02583	GFP
28	1.03852	MS
28	1.05475	GFP
28	1.29681	GFP
29	0.271381	MS
29	0.295581	GFP
29	0.397279	MS
29	0.442035	GFP
29	0.547635	MS
29	0.564783	GFP
29	0.579198	MS
29	0.613901	MS
29	0.633615	GFP
29	0.640325	MS
29	0.702214	MS
29	0.737513	MS
29	0.755356	MS
29	0.780976	GFP
29	0.787926	GFP
29	0.804869	MS
29	0.927481	MS
29	0.934882	GFP
29	0.968722	GFP
29	0.987557	GFP
29	0.989186	GFP
29	1.0124	MS
29	1.05589	GFP
29	1.06085	GFP
29	1.07366	GFP
29	1.07923	GFP
29	1.22267	MS
30	0.417376	MS
30	0.443993	MS
30	0.459097	MS
30	0.469488	GFP
30	0.509408	MS
30	0.511662	GFP
30	0.526059	GFP
30	0.617275	MS
30	0.637651	MS
30	0.65916	MS
30	0.680118	MS
30	0.685372	GFP
30	0.686422	GFP
30	0.721255	MS
30	0.76739	GFP
30	0.791341	MS
30	0.938712	GFP
30	0.987186	GFP
30	0.988718	GFP
30	1.00246	GFP
30	1.04878	GFP
30	1.05291	GFP
30	1.07887	GFP
30	1.09902	MS
30	1.19829	MS
30	1.22809	MS
30	1.25196	GFP
31	0.32908	MS
31	0.398226	MS
31	0.410185	MS
31	0.442968	GFP
31	0.500644	GFP
31	0.51433	MS
31	0.582982	MS
31	0.584162	GFP
31	0.585851	MS
31	0.587607	MS
31	0.655817	MS
31	0.663079	GFP
31	0.679642	MS
31	0.692684	MS
31	0.703856	GFP
31	0.732399	GFP
31	0.764394	GFP
31	0.931435	MS
31	0.987177	GFP
31	0.995562	GFP
31	1.04558	GFP
31	1.05098	GFP
31	1.07129	MS
31	1.07146	GFP
31	1.08795	GFP
31	1.27818	MS
31	1.27863	GFP
32	0.162832	GFP
32	0.242417	MS
32	0.391751	GFP
32	0.500473	GFP
32	0.523378	MS
32	0.560146	MS
32	0.615754	GFP
32	0.616671	GFP
32	0.626886	MS
32	0.649205	MS
32	0.677876	MS
32	0.68481	GFP
32	0.708919	MS
32	0.755348	MS
32	0.761762	GFP
32	0.784827	GFP
32	0.786175	GFP
32	0.843649	GFP
32	0.871875	MS
32	0.917652	GFP
32	0.94313	GFP
32	0.952349	MS
32	0.987188	MS
32	1.01129	GFP
32	1.02401	MS
32	1.09987	GFP
32	1.27089	MS
33	0.165168	GFP
33	0.165176	GFP
33	0.258038	GFP
33	0.33949	MS
33	0.425415	MS
33	0.435332	MS
33	0.530884	MS
33	0.556093	MS
33	0.600006	GFP
33	0.602668	MS
33	0.617605	MS
33	0.617909	GFP
33	0.718609	MS
33	0.740256	MS
33	0.782313	MS
33	0.802919	GFP
33	0.808452	GFP
33	0.810239	GFP
33	0.833791	GFP
33	0.871678	GFP
33	0.918618	GFP
33	0.944497	MS
33	0.949028	GFP
33	0.973093	GFP
33	1.02395	MS
33	1.13029	GFP
33	1.23141	MS
34	0.341736	MS
34	0.344945	MS
34	0.388703	GFP
34	0.429454	MS
34	0.44815	GFP
34	0.524003	MS
34	0.533435	GFP
34	0.562622	MS
34	0.593897	MS
34	0.631567	MS
34	0.632813	GFP
34	0.638907	MS
34	0.665498	GFP
34	0.677929	MS
34	0.685244	MS
34	0.750274	GFP
34	0.763446	GFP
34	0.776359	GFP
34	0.786388	MS
34	0.794765	GFP
34	0.807568	GFP
34	0.915569	GFP
34	0.984515	GFP
34	0.993433	GFP
34	1.01209	MS
34	1.15421	MS
34	1.21586	GFP
35	0.106501	MS
35	0.402354	MS
35	0.469425	MS
35	0.499524	MS
35	0.516452	GFP
35	0.52292	GFP
35	0.562763	MS
35	0.610331	GFP
35	0.615559	MS
35	0.625863	MS
35	0.675176	GFP
35	0.677048	GFP
35	0.686855	GFP
35	0.710762	MS
35	0.73062	MS
35	0.737823	GFP
35	0.74486	MS
35	0.776788	GFP
35	0.893141	GFP
35	0.939969	MS
35	1.01686	GFP
35	1.06244	GFP
35	1.07019	MS
35	1.18053	GFP
35	1.25654	MS
35	1.26083	GFP
35	1.30606	GFP
36	0.176516	GFP
36	0.220024	MS
36	0.331901	GFP
36	0.403582	MS
36	0.493474	MS
36	0.518663	MS
36	0.569562	MS
36	0.604524	MS
36	0.63893	GFP
36	0.647624	GFP
36	0.662211	MS
36	0.668469	MS
36	0.699887	GFP
36	0.705435	GFP
36	0.719085	MS
36	0.739604	MS
36	0.742075	GFP
36	0.779116	GFP
36	0.871617	GFP
36	0.912229	GFP
36	0.920225	MS
36	0.936393	GFP
36	0.97051	GFP
36	1.05124	MS
36	1.23059	GFP
36	1.24889	MS
36	1.31399	GFP
37	0.323746	MS
37	0.337439	GFP
37	0.379699	MS
37	0.395388	MS
37	0.411462	MS
37	0.479715	GFP
37	0.507805	MS
37	0.56763	MS
37	0.587047	MS
37	0.637486	MS
37	0.638165	MS
37	0.678043	MS
37	0.689372	MS
37	0.761752	GFP
37	0.773925	GFP
37	0.781792	GFP
37	0.793756	GFP
37	0.826801	GFP
37	0.93746	GFP
37	0.991862	GFP
37	1.02159	GFP
37	1.08509	MS
37	1.08618	GFP
37	1.08717	GFP
37	1.17102	GFP
37	1.26173	MS
37	1.41123	GFP
38	0.352064	GFP
38	0.362631	MS
38	0.404974	MS
38	0.508199	GFP
38	0.518026	MS
38	0.575838	MS
38	0.644738	MS
38	0.650433	GFP
38	0.650732	MS
38	0.665318	GFP
38	0.666188	GFP
38	0.672206	MS
38	0.716752	GFP
38	0.730695	MS
38	0.73246	MS
38	0.782743	GFP
38	0.788792	GFP
38	0.901188	GFP
38	0.915985	MS
38	1.00188	GFP
38	1.0022	MS
38	1.00671	GFP
38	1.07958	MS
38	1.17556	GFP
38	1.25047	GFP
38	1.29284	MS
38	1.54347	GFP
39	0.262757	GFP
39	0.423261	MS
39	0.480626	MS
39	0.498514	GFP
39	0.525897	GFP
39	0.526842	MS
39	0.529883	GFP
39	0.581769	GFP
39	0.589296	MS
39	0.621323	MS
39	0.651066	MS
39	0.671157	GFP
39	0.672236	GFP
39	0.693074	MS
39	0.69599	MS
39	0.711386	MS
39	0.713834	GFP
39	0.715464	GFP
39	0.83029	GFP
39	0.861172	GFP
39	0.940667	MS
39	0.969699	GFP
39	0.972087	MS
39	0.982689	MS
39	1.06482	MS
39	1.2169	GFP
39	1.46268	GFP
40	0.25212	MS
40	0.274307	GFP
40	0.399831	MS
40	0.445135	GFP
40	0.506201	MS
40	0.539477	GFP
40	0.548706	MS
40	0.581357	MS
40	0.583244	GFP
40	0.617594	MS
40	0.618133	MS
40	0.633792	GFP
40	0.662501	GFP
40	0.667569	GFP
40	0.671743	MS
40	0.677674	GFP
40	0.709073	MS
40	0.735028	MS
40	0.817635	GFP
40	0.818008	GFP
40	0.8795	GFP
40	0.899882	MS
40	0.949905	GFP
40	0.987162	GFP
40	0.996762	MS
40	1.18886	GFP
40	1.22633	MS
41	0.173681	GFP
41	0.334752	MS
41	0.413896	MS
41	0.464148	GFP
41	0.491904	MS
41	0.501114	GFP
41	0.540276	MS
41	0.550772	GFP
41	0.572882	GFP
41	0.585532	GFP
41	0.603148	MS
41	0.642958	MS
41	0.653218	MS
41	0.679277	GFP
41	0.701458	MS
41	0.761926	GFP
41	0.764999	GFP
41	0.767118	MS
41	0.778431	GFP
41	0.861765	GFP
41	0.901891	MS
41	1.00017	MS
41	1.04017	GFP
41	1.04936	GFP
41	1.09203	MS
41	1.2233	GFP
41	1.22576	MS
42	0.414411	MS
42	0.45722	MS
42	0.492288	MS
42	0.497382	GFP
42	0.521452	GFP
42	0.52697	GFP
42	0.566826	MS
42	0.583497	MS
42	0.635444	GFP
42	0.649013	MS
42	0.651478	GFP
42	0.675059	MS
42	0.684653	GFP
42	0.706004	GFP
42	0.7654	GFP
42	0.766421	MS
42	0.774632	GFP
42	0.824046	GFP
42	0.850511	GFP
42	0.904111	MS
42	0.933412	GFP
42	0.954657	GFP
42	0.9886	MS
42	1.03208	MS
42	1.18873	MS
42	1.24326	GFP
42	1.25736	MS
43	0.381786	MS
43	0.419872	MS
43	0.422884	MS
43	0.450085	MS
43	0.520782	GFP
43	0.530266	GFP
43	0.613504	GFP
43	0.618737	MS
43	0.620537	MS
43	0.627063	MS
43	0.649392	GFP
43	0.702402	MS
43	0.717867	MS
43	0.725685	MS
43	0.744162	MS
43	0.790636	MS
43	0.827871	MS
43	0.871652	GFP
43	0.879253	GFP
43	0.918752	GFP
43	0.98066	GFP
43	0.982592	GFP
43	1.00428	GFP
43	1.06869	GFP
43	1.09452	GFP
43	1.21207	GFP
43	10329861	GFP
44	0.186518	GFP
44	0.191396	GFP
44	0.411489	MS
44	0.436378	GFP
44	0.466828	MS
44	0.480534	MS
44	0.520093	GFP
44	0.594793	MS
44	0.622027	GFP
44	0.625133	MS
44	0.641743	MS
44	0.713773	MS
44	0.783822	GFP
44	0.785359	MS
44	0.817618	GFP
44	0.876049	MS
44	0.927091	GFP
44	0.952431	MS
44	0.954033	GFP
44	0.967315	GFP
44	0.975922	MS
44	0.981876	GFP
44	0.992278	GFP
44	1.07358	MS
44	1.22966	MS
44	1.29817	GFP
44	1.77524	GFP
45	0	MS
45	0.249337	GFP
45	0.258893	MS
45	0.330084	MS
45	0.459958	MS
45	0.520804	GFP
45	0.571522	MS
45	0.574677	GFP
45	0.619957	MS
45	0.628956	MS
45	0.699703	MS
45	0.712013	MS
45	0.766808	GFP
45	0.780116	GFP
45	0.871542	GFP
45	0.889949	GFP
45	0.90543	MS
45	0.942645	MS
45	0.981766	GFP
45	0.981788	GFP
45	1.00283	GFP
45	1.02645	MS
45	1.02906	MS
45	1.13676	GFP
45	1.23892	GFP
45	1.27288	GFP
45	1.31563	GFP
46	0.239862	GFP
46	0.263769	GFP
46	0.313228	GFP
46	0.398441	MS
46	0.50032	GFP
46	0.522626	GFP
46	0.536403	MS
46	0.543786	GFP
46	0.617796	GFP
46	0.617903	MS
46	0.617922	MS
46	0.645918	MS
46	0.686443	GFP
46	0.692697	MS
46	0.737987	MS
46	0.795347	GFP
46	0.815037	GFP
46	0.819469	GFP
46	0.896422	MS
46	0.903144	MS
46	0.924896	MS
46	0.958051	MS
46	0.971759	GFP
46	0.998968	GFP
46	1.16165	MS
46	1.19043	MS
46	1.23055	GFP
47	0.12467	MS
47	0.278342	GFP
47	0.307178	GFP
47	0.396351	MS
47	0.402865	GFP
47	0.408232	MS
47	0.454409	MS
47	0.487887	GFP
47	0.518818	GFP
47	0.530793	GFP
47	0.566335	MS
47	0.61731	GFP
47	0.644644	MS
47	0.711469	MS
47	0.715199	GFP
47	0.72577	MS
47	0.738466	GFP
47	0.767262	GFP
47	0.805901	GFP
47	0.871536	MS
47	0.896709	MS
47	0.918822	GFP
47	0.921378	MS
47	0.943616	MS
47	1.20501	MS
47	1.22961	GFP
47	1.23423	GFP
48	0.282628	GFP
48	0.306064	GFP
48	0.327632	MS
48	0.35188	MS
48	0.381265	MS
48	0.399773	MS
48	0.495432	GFP
48	0.49837	GFP
48	0.507082	GFP
48	0.541547	GFP
48	0.597986	GFP
48	0.630853	MS
48	0.640429	MS
48	0.640604	MS
48	0.65373	MS
48	0.664134	GFP
48	0.666091	GFP
48	0.706184	MS
48	0.752768	GFP
48	0.796379	GFP
48	0.886903	MS
48	0.920951	GFP
48	0.942277	MS
48	0.982367	GFP
48	1.11303	MS
48	1.19879	GFP
48	1.25134	MS
49	0.249599	GFP
49	0.265386	MS
49	0.281618	GFP
49	0.333213	MS
49	0.333884	GFP
49	0.359809	MS
49	0.367554	GFP
49	0.411295	MS
49	0.419199	MS
49	0.428938	GFP
49	0.430973	GFP
49	0.502558	GFP
49	0.620938	GFP
49	0.644952	MS
49	0.684188	GFP
49	0.695809	MS
49	0.717237	GFP
49	0.730711	MS
49	0.73251	GFP
49	0.750001	MS
49	0.757233	MS
49	0.875172	MS
49	0.944246	MS
49	1.18251	MS
49	1.18907	GFP
49	1.22654	GFP
49	1.22704	GFP
50	0.262626	MS
50	0.2729	GFP
50	0.280646	GFP
50	0.300615	GFP
50	0.319157	MS
50	0.327278	MS
50	0.342678	MS
50	0.412487	MS
50	0.452813	GFP
50	0.499369	GFP
50	0.518586	GFP
50	0.526016	GFP
50	0.574462	MS
50	0.683539	GFP
50	0.69441	GFP
50	0.694494	MS
50	0.696533	MS
50	0.70694	MS
50	0.72949	GFP
50	0.796734	MS
50	0.864544	MS
50	0.942786	GFP
50	1.03147	MS
50	1.0612	GFP
50	1.06877	GFP
50	1.19224	GFP
50	1.32253	MS
51	0	MS
51	0.138767	GFP
51	0.198368	GFP
51	0.281868	GFP
51	0.282149	GFP
51	0.334326	MS
51	0.359304	MS
51	0.372475	MS
51	0.414688	MS
51	0.462819	GFP
51	0.479814	GFP
51	0.490951	MS
51	0.523048	GFP
51	0.597901	MS
51	0.605565	MS
51	0.704685	MS
51	0.708013	GFP
51	0.715069	GFP
51	0.74864	MS
51	0.758898	MS
51	0.898337	MS
51	0.949601	GFP
51	1.03497	GFP
51	1.09894	GFP
51	1.10926	MS
51	1.21906	GFP
51	0,765413160,17651379	GFP
52	0.151438	GFP
52	0.265292	MS
52	0.298659	GFP
52	0.317867	GFP
52	0.333121	MS
52	0.352165	MS
52	0.352887	MS
52	0.423108	MS
52	0.493121	GFP
52	0.49835	GFP
52	0.512987	GFP
52	0.576542	MS
52	0.586658	GFP
52	0.620096	MS
52	0.664222	GFP
52	0.671919	MS
52	0.674532	MS
52	0.691502	GFP
52	0.703639	GFP
52	0.767381	MS
52	0.784322	MS
52	0.798769	GFP
52	0.889859	GFP
52	0.918851	GFP
52	0.935266	MS
52	1.04091	MS
52	1.22531	GFP
53	0.187539	MS
53	0.260993	MS
53	0.280466	GFP
53	0.29457	GFP
53	0.347239	MS
53	0.353288	MS
53	0.365037	GFP
53	0.409925	MS
53	0.505016	GFP
53	0.520978	MS
53	0.592017	MS
53	0.623392	MS
53	0.637577	GFP
53	0.658505	MS
53	0.667924	GFP
53	0.675165	GFP
53	0.704032	GFP
53	0.713533	GFP
53	0.77736	MS
53	0.803251	GFP
53	0.806453	GFP
53	0.826075	MS
53	0.924398	MS
53	0.937189	GFP
53	0.977143	GFP
53	1.01772	MS
53	1.18876	GFP
54	0	GFP
54	0	GFP
54	0	MS
54	0	MS
54	0	MS
54	0.282238	GFP
54	0.302543	GFP
54	0.342719	MS
54	0.404409	MS
54	0.408461	GFP
54	0.409791	MS
54	0.470333	MS
54	0.490726	GFP
54	0.538921	GFP
54	0.546703	MS
54	0.586534	MS
54	0.619327	MS
54	0.63597	GFP
54	0.656638	GFP
54	0.691009	GFP
54	0.727813	MS
54	0.745446	MS
54	0.777791	GFP
54	0.794797	MS
54	0.960423	GFP
54	1.08899	GFP
54	1.22946	GFP
55	0	GFP
55	0	GFP
55	0	MS
55	0	MS
55	0.285327	GFP
55	0.300712	GFP
55	0.351555	MS
55	0.478163	GFP
55	0.482125	MS
55	0.504231	MS
55	0.510979	GFP
55	0.514194	MS
55	0.58186	MS
55	0.594074	MS
55	0.676274	GFP
55	0.691985	GFP
55	0.715201	MS
55	0.742103	MS
55	0.777778	GFP
55	0.784073	MS
55	0.786677	GFP
55	0.859276	GFP
55	0.91055	MS
55	0.973711	GFP
55	1.0129	MS
55	1.09458	GFP
55	1.21582	GFP
56	0	GFP
56	0	GFP
56	0	MS
56	0	MS
56	0.251798	MS
56	0.300655	GFP
56	0.324886	MS
56	0.411285	MS
56	0.450462	GFP
56	0.484153	GFP
56	0.498818	MS
56	0.553438	GFP
56	0.580265	MS
56	0.691273	GFP
56	0.695399	MS
56	0.704952	GFP
56	0.735305	MS
56	0.80908	MS
56	0.873063	MS
56	0.879522	GFP
56	0.954675	GFP
56	0.961319	MS
56	1.05002	GFP
56	1.14164	GFP
56	1.19969	GFP
56	1.20455	MS
56	1.25522	GFP
57	0	GFP
57	0	GFP
57	0	GFP
57	0	MS
57	0	MS
57	0.146436	MS
57	0.264757	MS
57	0.292471	GFP
57	0.344469	MS
57	0.405754	MS
57	0.459963	GFP
57	0.490707	GFP
57	0.514099	MS
57	0.583624	GFP
57	0.597604	MS
57	0.600571	MS
57	0.688965	GFP
57	0.707879	MS
57	0.784527	MS
57	0.926644	GFP
57	0.948164	GFP
57	1.02082	GFP
57	1.03688	GFP
57	1.04732	GFP
57	1.05648	MS
57	1.25651	MS
57	1.29522	GFP
58	0	GFP
58	0	GFP
58	0	MS
58	0	MS
58	0.260665	MS
58	0.362577	MS
58	0.407704	MS
58	0.416509	GFP
58	0.531707	GFP
58	0.555809	GFP
58	0.58985	MS
58	0.609013	MS
58	0.613631	MS
58	0.678968	GFP
58	0.689268	MS
58	0.712456	GFP
58	0.786747	GFP
58	0.816104	GFP
58	0.829644	MS
58	0.832981	GFP
58	0.903593	GFP
58	0.976088	MS
58	0.982837	GFP
58	0.986698	GFP
58	1.19128	MS
58	1.1946	MS
58	1.26404	GFP
59	0	GFP
59	0	MS
59	0	MS
59	0	MS
59	0	MS
59	0.265282	MS
59	0.36209	MS
59	0.429262	GFP
59	0.48685	GFP
59	0.51249	GFP
59	0.521908	GFP
59	0.530502	GFP
59	0.577048	MS
59	0.599204	MS
59	0.662923	MS
59	0.705008	GFP
59	0.780934	GFP
59	0.79044	GFP
59	0.794943	MS
59	0.800338	GFP
59	0.844005	GFP
59	0.851655	GFP
59	0.942848	MS
59	0.958683	GFP
59	1.22159	MS
59	1.28224	MS
59	1.31009	GFP
60	0	GFP
60	0	GFP
60	0	MS
60	0	MS
60	0.260075	MS
60	0.28484	GFP
60	0.338151	MS
60	0.398355	GFP
60	0.408468	MS
60	0.485034	GFP
60	0.53014	MS
60	0.553455	MS
60	0.635513	GFP
60	0.659036	GFP
60	0.714704	MS
60	0.744216	GFP
60	0.828422	GFP
60	0.83906	MS
60	0.85053	GFP
60	0.914325	GFP
60	0.960242	MS
60	0.978079	GFP
60	0.990829	MS
60	0.993854	GFP
60	1.04533	MS
60	1.24446	GFP
60	1.2556	MS
61	0	GFP
61	0	GFP
61	0	GFP
61	0	MS
61	0	MS
61	0.260994	MS
61	0.290308	GFP
61	0.333594	MS
61	0.358469	GFP
61	0.400988	MS
61	0.498197	GFP
61	0.518934	MS
61	0.519885	MS
61	0.579723	MS
61	0.630691	GFP
61	0.712488	GFP
61	0.743535	MS
61	0.85482	GFP
61	0.864256	GFP
61	0.914907	GFP
61	0.938499	MS
61	0.982691	GFP
61	1.00482	GFP
61	1.0401	MS
61	1.10658	MS
61	1.25284	MS
61	1.30534	GFP

## Sheet: Figure_S2G
Gapmer	Haltime_seconds
GFP	13.3
GFP	3.22
GFP	5.11467
GFP	8.05
GFP	2.84667
GFP	12.754
GFP	1.67977
GFP	13.762
GFP	8.47233
GFP	10.8057
MS	7.05833
MS	14.336
MS	27.9067
MS	16.912
MS	12.7143
MS	9.00433
MS	8.547
MS	12.3457
MS	11.9257
MS	11.4147

## Sheet: Figure_S2H
Gapmer	Mobile	Immobile
GFP	1.24929	0.249291
GFP	1.14445	0.144452
GFP	0.972115	0.027885
GFP	0.422126	0.577874
GFP	1.49348	0.493476
GFP	1.31794	0.31794
GFP	0.803441	0.196559
GFP	0.386417	0.613583
GFP	0.699679	0.300321
GFP	0.235147	0.764853
MS	0.779744	0.220256
MS	0.456655	0.543345
MS	1.21891	0.218913
MS	0.929452	0.0705479
MS	0.0189338	0.981066
MS	0.698522	0.301478
MS	0.943551	0.0564487
MS	0.686546	0.313454
MS	1.04288	0.0428805
MS	0.647013	0.352987
