# Supplementary material for: Satellite repeat transcripts modulate heterochromatin condensates and safeguard chromosome stability in mouse embryonic stem cells
Source: Nat Commun. 2022 Jun 20;13:3525. doi: 10.1038/s41467-022-31198-3 (PMC9209518; doi:10.1038/s41467-022-31198-3)
Supplement: Supplementary file 17 — Source Data [file 41467_2022_31198_MOESM17_ESM.zip › NovoC_Sourcedata/Source_data_FigureS4.xlsx]

## Sheet: Figure_S4C
Staining	Chromocenters_per_cell
DAPI	4
DAPI	6
DAPI	18
DAPI	3
DAPI	7
DAPI	3
DAPI	5
DAPI	4
DAPI	9
DAPI	4
DAPI	3
DAPI	3
DAPI	7
DAPI	3
DAPI	6
DAPI	4
DAPI	7
DAPI	5
DAPI	3
DAPI	4
DAPI	6
DAPI	4
DAPI	7
DAPI	5
DAPI	8
DAPI	5
DAPI	4
DAPI	5
DAPI	5
DAPI	1
DAPI	3
DAPI	5
DAPI	10
DAPI	4
DAPI	7
DAPI	8
DAPI	4
DAPI	2
DAPI	4
MSR	4
MSR	6
MSR	22
MSR	4
MSR	8
MSR	3
MSR	6
MSR	5
MSR	9
MSR	4
MSR	3
MSR	3
MSR	7
MSR	4
MSR	8
MSR	6
MSR	8
MSR	5
MSR	4
MSR	5
MSR	7
MSR	4
MSR	8
MSR	5
MSR	9
MSR	5
MSR	5
MSR	6
MSR	5
MSR	1
MSR	3
MSR	6
MSR	8
MSR	4
MSR	7
MSR	8
MSR	4
MSR	2
MSR	4

## Sheet: Figure_S4D
Gapmer	Biological replicate	Chromocentres/single focal plane
GFP	1	1
GFP	1	3
GFP	1	2
GFP	1	2
GFP	1	2
GFP	1	2
GFP	1	2
GFP	1	1
GFP	1	3
GFP	1	2
GFP	1	3
GFP	1	1
GFP	1	1
GFP	1	2
GFP	1	2
GFP	1	2
GFP	2	2
GFP	2	2
GFP	2	2
GFP	2	2
GFP	2	2
GFP	2	2
GFP	2	1
GFP	2	3
GFP	2	2
GFP	2	1
GFP	2	1
GFP	2	2
GFP	2	3
GFP	2	2
GFP	2	3
GFP	3	2
GFP	3	2
GFP	3	2
GFP	3	2
GFP	3	1
GFP	3	1
GFP	3	2
GFP	3	2
GFP	3	1
GFP	3	1
GFP	3	1
GFP	3	1
GFP	3	3
GFP	3	1
GFP	3	2
GFP	3	1
GFP	3	1
GFP	3	2
GFP	3	2
GFP	3	2
GFP	3	1
GFP	3	2
GFP	3	1
GFP	3	3
MS	1	1
MS	1	3
MS	1	2
MS	1	4
MS	1	3
MS	1	2
MS	1	2
MS	1	4
MS	1	2
MS	1	2
MS	1	6
MS	2	2
MS	2	2
MS	2	2
MS	2	2
MS	2	3
MS	2	2
MS	2	5
MS	2	4
MS	2	4
MS	2	3
MS	2	3
MS	2	3
MS	3	2
MS	3	3
MS	3	2
MS	3	3
MS	3	3
MS	3	3
MS	3	3
MS	3	3
MS	3	3
MS	3	3
MS	3	3
MS	3	3
MS	3	5
