# Supplementary material for: Satellite repeat transcripts modulate heterochromatin condensates and safeguard chromosome stability in mouse embryonic stem cells
Source: Nat Commun. 2022 Jun 20;13:3525. doi: 10.1038/s41467-022-31198-3 (PMC9209518; doi:10.1038/s41467-022-31198-3)
Supplement: Supplementary file 17 — Source Data [file 41467_2022_31198_MOESM17_ESM.zip › NovoC_Sourcedata/Source_data_Figure1.xlsx]

## Sheet: Figure 1D
ID	Chromocenter	POSITION_X	POSITION_Y	FRAME	MEDIAN_INTENSITY	BLEACH	GAPMER	REPLICATE
95843	GFP_I_1_B_0	371.58	315.977	0	10656	B	GFP	I
95517	GFP_I_1_B_0	371.473	315.828	1	10783	B	GFP	I
95679	GFP_I_1_B_0	371.696	315.956	2	10563	B	GFP	I
95601	GFP_I_1_B_0	371.92	315.984	3	10618	B	GFP	I
95757	GFP_I_1_B_0	371.723	315.967	4	11441	B	GFP	I
95435	GFP_I_1_B_0	371.961	315.914	5	11464	B	GFP	I
95922	GFP_I_1_B_0	372.177	315.574	6	11244	B	GFP	I
96007	GFP_I_1_B_0	371.725	315.728	7	11142	B	GFP	I
96086	GFP_I_1_B_0	371.567	315.816	8	10818	B	GFP	I
96320	GFP_I_1_B_0	371.478	315.871	9	10218	B	GFP	I
96706	GFP_I_1_B_0	371.042	315.576	16	4203	B	GFP	I
96932	GFP_I_1_B_0	370.826	315.413	17	4161	B	GFP	I
96855	GFP_I_1_B_0	370.831	315.534	18	4443	B	GFP	I
96781	GFP_I_1_B_0	370.605	315.705	19	4286	B	GFP	I
97237	GFP_I_1_B_0	370.786	315.831	20	4605	B	GFP	I
97008	GFP_I_1_B_0	370.931	315.776	21	4656	B	GFP	I
97086	GFP_I_1_B_0	370.833	315.875	22	4849	B	GFP	I
97161	GFP_I_1_B_0	370.832	315.875	23	4720	B	GFP	I
97314	GFP_I_1_B_0	370.976	315.703	24	4969	B	GFP	I
97529	GFP_I_1_B_0	370.889	315.673	25	4992	B	GFP	I
97388	GFP_I_1_B_0	371.067	315.511	26	5085	B	GFP	I
97458	GFP_I_1_B_0	371.049	315.518	27	5552	B	GFP	I
97603	GFP_I_1_B_0	371.163	315.585	28	5507	B	GFP	I
97676	GFP_I_1_B_0	371.163	315.81	29	5363	B	GFP	I
97826	GFP_I_1_B_0	371.24	315.936	30	5318	B	GFP	I
97753	GFP_I_1_B_0	371.121	316.021	31	5570	B	GFP	I
97899	GFP_I_1_B_0	370.895	316.026	32	5355	B	GFP	I
98045	GFP_I_1_B_0	371.757	315.848	33	5564	B	GFP	I
97971	GFP_I_1_B_0	371.615	315.782	34	5570	B	GFP	I
98120	GFP_I_1_B_0	371.638	316.038	35	5916	B	GFP	I
98193	GFP_I_1_B_0	371.713	316.046	36	5717	B	GFP	I
98342	GFP_I_1_B_0	371.8	316.135	37	5580	B	GFP	I
98418	GFP_I_1_B_0	371.842	316.234	38	5632	B	GFP	I
98269	GFP_I_1_B_0	372.093	316.379	39	5674	B	GFP	I
98486	GFP_I_1_B_0	371.691	316.498	40	5624	B	GFP	I
98558	GFP_I_1_B_0	371.857	316.312	41	5695	B	GFP	I
98637	GFP_I_1_B_0	371.818	316.4	42	5788	B	GFP	I
98708	GFP_I_1_B_0	371.867	316.353	43	5539	B	GFP	I
98783	GFP_I_1_B_0	372.132	316.435	44	6004	B	GFP	I
98857	GFP_I_1_B_0	371.85	316.094	45	6124	B	GFP	I
98932	GFP_I_1_B_0	372.07	316.268	46	6143	B	GFP	I
99006	GFP_I_1_B_0	372.147	316.137	47	6047	B	GFP	I
99078	GFP_I_1_B_0	372.324	316.427	48	5951	B	GFP	I
99147	GFP_I_1_B_0	372.441	316.28	49	5875	B	GFP	I
99287	GFP_I_1_B_0	372.501	316.282	50	6744	B	GFP	I
99494	GFP_I_1_B_0	372.689	316.386	51	6751	B	GFP	I
99358	GFP_I_1_B_0	372.285	316.477	52	6411	B	GFP	I
99220	GFP_I_1_B_0	372.492	316.366	53	6141	B	GFP	I
99563	GFP_I_1_B_0	372.278	316.283	54	6474	B	GFP	I
99635	GFP_I_1_B_0	372.42	316.667	55	6068	B	GFP	I
99426	GFP_I_1_B_0	372.602	316.787	56	6362	B	GFP	I
99706	GFP_I_1_B_0	372.964	316.968	57	6691	B	GFP	I
99772	GFP_I_1_B_0	372.816	316.886	58	6594	B	GFP	I
99982	GFP_I_1_B_0	373.163	316.865	59	6928	B	GFP	I
99840	GFP_I_1_B_0	373.014	316.942	60	6789	B	GFP	I
99912	GFP_I_1_B_0	373.003	316.808	61	6773	B	GFP	I
100050	GFP_I_1_B_0	373.091	317.007	62	6792	B	GFP	I
100120	GFP_I_1_B_0	373.409	316.603	63	6916	B	GFP	I
100188	GFP_I_1_B_0	372.736	316.705	64	7383	B	GFP	I
100256	GFP_I_1_B_0	373.037	316.694	65	7170	B	GFP	I
100398	GFP_I_1_B_0	372.815	316.72	66	7225	B	GFP	I
100324	GFP_I_1_B_0	372.861	316.67	67	6805	B	GFP	I
100467	GFP_I_1_B_0	372.661	316.512	68	7380	B	GFP	I
100537	GFP_I_1_B_0	372.697	316.446	69	7163	B	GFP	I
100607	GFP_I_1_B_0	372.802	316.329	70	7045	B	GFP	I
100672	GFP_I_1_B_0	372.876	315.959	71	7142	B	GFP	I
100740	GFP_I_1_B_0	372.75	316.012	72	7389	B	GFP	I
100806	GFP_I_1_B_0	372.639	316.021	73	7030	B	GFP	I
100872	GFP_I_1_B_0	372.807	315.955	74	6951	B	GFP	I
101067	GFP_I_1_B_0	372.912	315.783	75	7133	B	GFP	I
100939	GFP_I_1_B_0	372.999	315.884	76	7140	B	GFP	I
101004	GFP_I_1_B_0	372.994	315.778	77	7118	B	GFP	I
101134	GFP_I_1_B_0	372.797	315.62	78	6958	B	GFP	I
101201	GFP_I_1_B_0	372.782	315.829	79	6859	B	GFP	I
101272	GFP_I_1_B_0	372.867	315.739	80	7127	B	GFP	I
101336	GFP_I_1_B_0	372.813	315.885	81	6932	B	GFP	I
101536	GFP_I_1_B_0	372.649	315.677	82	7406	B	GFP	I
101405	GFP_I_1_B_0	372.473	315.662	83	7154	B	GFP	I
101605	GFP_I_1_B_0	372.191	315.896	84	6841	B	GFP	I
101471	GFP_I_1_B_0	372.326	315.868	85	7302	B	GFP	I
101676	GFP_I_1_B_0	372.318	315.905	86	7139	B	GFP	I
101744	GFP_I_1_B_0	372.193	316.011	87	7350	B	GFP	I
101808	GFP_I_1_B_0	372.324	315.821	88	7247	B	GFP	I
101875	GFP_I_1_B_0	372.17	315.912	89	7548	B	GFP	I
101943	GFP_I_1_B_0	372.053	316.124	90	7575	B	GFP	I
102154	GFP_I_1_B_0	371.862	315.98	91	7259	B	GFP	I
102016	GFP_I_1_B_0	371.703	316.141	92	7563	B	GFP	I
102084	GFP_I_1_B_0	371.884	316.041	93	7617	B	GFP	I
102225	GFP_I_1_B_0	371.816	316.064	94	7899	B	GFP	I
102296	GFP_I_1_B_0	371.771	316.004	95	7204	B	GFP	I
102365	GFP_I_1_B_0	372.063	316.094	96	7394	B	GFP	I
102434	GFP_I_1_B_0	371.428	316.299	97	7270	B	GFP	I
102833	GFP_I_1_B_0	371.781	316.363	98	7720	B	GFP	I
102502	GFP_I_1_B_0	371.626	315.864	99	7460	B	GFP	I
102566	GFP_I_1_B_0	371.095	315.981	100	7564	B	GFP	I
102696	GFP_I_1_B_0	371.32	315.991	101	7780	B	GFP	I
102631	GFP_I_1_B_0	371.43	316	102	7620	B	GFP	I
102762	GFP_I_1_B_0	371.624	315.706	103	7693	B	GFP	I
103028	GFP_I_1_B_0	371.807	315.787	104	7343	B	GFP	I
102900	GFP_I_1_B_0	371.826	315.896	105	7634	B	GFP	I
102965	GFP_I_1_B_0	371.94	315.919	106	7554	B	GFP	I
103162	GFP_I_1_B_0	371.809	316.188	107	7432	B	GFP	I
103099	GFP_I_1_B_0	371.695	316.077	108	7457	B	GFP	I
103227	GFP_I_1_B_0	371.649	316.074	109	7714	B	GFP	I
103350	GFP_I_1_B_0	371.418	316.169	110	7130	B	GFP	I
103288	GFP_I_1_B_0	371.943	315.991	111	7435	B	GFP	I
103412	GFP_I_1_B_0	372.271	316.057	112	7307	B	GFP	I
103479	GFP_I_1_B_0	371.892	316.103	113	7204	B	GFP	I
103857	GFP_I_1_B_0	372.31	316.331	114	7452	B	GFP	I
103545	GFP_I_1_B_0	371.888	316.111	115	7686	B	GFP	I
103608	GFP_I_1_B_0	371.754	316.128	116	7508	B	GFP	I
103671	GFP_I_1_B_0	371.601	316.207	117	7649	B	GFP	I
103790	GFP_I_1_B_0	371.811	316.084	118	7620	B	GFP	I
103732	GFP_I_1_B_0	371.634	316.113	119	7643	B	GFP	I
103922	GFP_I_1_B_0	371.568	316.607	120	7894	B	GFP	I
103985	GFP_I_1_B_0	371.386	316.967	121	7427	B	GFP	I
104044	GFP_I_1_B_0	371.252	316.954	122	7709	B	GFP	I
104104	GFP_I_1_B_0	371.248	316.926	123	7427	B	GFP	I
104291	GFP_I_1_B_0	371.508	317.196	124	7914	B	GFP	I
104163	GFP_I_1_B_0	371.772	316.884	125	7776	B	GFP	I
104228	GFP_I_1_B_0	371.616	317.135	126	7605	B	GFP	I
104348	GFP_I_1_B_0	371.799	317.032	127	7843	B	GFP	I
104407	GFP_I_1_B_0	371.516	317.086	128	7769	B	GFP	I
104471	GFP_I_1_B_0	371.455	317.435	129	7828	B	GFP	I
104534	GFP_I_1_B_0	371.164	317.509	130	7809	B	GFP	I
104656	GFP_I_1_B_0	371.512	317.366	131	8162	B	GFP	I
104597	GFP_I_1_B_0	371.509	317.352	132	8039	B	GFP	I
104717	GFP_I_1_B_0	371.55	317.479	133	7931	B	GFP	I
104777	GFP_I_1_B_0	371.755	317.734	134	7994	B	GFP	I
104838	GFP_I_1_B_0	371.321	317.854	135	7481	B	GFP	I
104899	GFP_I_1_B_0	371.31	317.77	136	7628	B	GFP	I
104960	GFP_I_1_B_0	371.277	317.803	137	7557	B	GFP	I
105081	GFP_I_1_B_0	371.167	317.639	138	7800	B	GFP	I
105201	GFP_I_1_B_0	371.446	317.805	139	7574	B	GFP	I
105020	GFP_I_1_B_0	371.46	317.851	140	7390	B	GFP	I
105140	GFP_I_1_B_0	371.081	317.655	141	7624	B	GFP	I
105263	GFP_I_1_B_0	371.199	317.686	142	8114	B	GFP	I
105387	GFP_I_1_B_0	371.215	317.775	143	7892	B	GFP	I
105327	GFP_I_1_B_0	371.297	317.619	144	7919	B	GFP	I
105446	GFP_I_1_B_0	370.963	317.655	145	7809	B	GFP	I
105509	GFP_I_1_B_0	370.881	317.605	146	7676	B	GFP	I
105568	GFP_I_1_B_0	371.248	317.686	147	7717	B	GFP	I
105627	GFP_I_1_B_0	370.843	317.575	148	7879	B	GFP	I
105685	GFP_I_1_B_0	370.863	317.612	149	7421	B	GFP	I
105747	GFP_I_1_B_0	370.997	317.572	150	7613	B	GFP	I
105809	GFP_I_1_B_0	371.06	317.591	151	7981	B	GFP	I
105870	GFP_I_1_B_0	371.083	317.755	152	7607	B	GFP	I
105929	GFP_I_1_B_0	371.291	317.752	153	7750	B	GFP	I
105982	GFP_I_1_B_0	370.989	317.541	154	7382	B	GFP	I
106154	GFP_I_1_B_0	371.145	317.425	155	7404	B	GFP	I
106040	GFP_I_1_B_0	370.665	317.415	156	7980	B	GFP	I
106096	GFP_I_1_B_0	370.772	317.226	157	8187	B	GFP	I
106219	GFP_I_1_B_0	370.752	317.247	158	7841	B	GFP	I
106279	GFP_I_1_B_0	370.668	317.032	159	7985	B	GFP	I
106337	GFP_I_1_B_0	370.324	317.16	160	7767	B	GFP	I
106394	GFP_I_1_B_0	370.634	317.145	161	7783	B	GFP	I
106458	GFP_I_1_B_0	370.392	317.319	162	7806	B	GFP	I
106634	GFP_I_1_B_0	370.57	317.35	163	7820	B	GFP	I
106516	GFP_I_1_B_0	370.66	317.18	164	7467	B	GFP	I
106577	GFP_I_1_B_0	370.748	317.228	165	7929	B	GFP	I
106694	GFP_I_1_B_0	370.471	317.249	166	8074	B	GFP	I
106759	GFP_I_1_B_0	370.225	317.135	167	8123	B	GFP	I
106885	GFP_I_1_B_0	370.223	317.168	168	8132	B	GFP	I
106826	GFP_I_1_B_0	370.376	317.058	169	8070	B	GFP	I
106945	GFP_I_1_B_0	370.571	317.078	170	8274	B	GFP	I
107132	GFP_I_1_B_0	370.618	316.977	171	8022	B	GFP	I
107068	GFP_I_1_B_0	370.476	316.913	172	8041	B	GFP	I
107007	GFP_I_1_B_0	370.603	317.124	173	7908	B	GFP	I
107189	GFP_I_1_B_0	370.904	316.926	174	8436	B	GFP	I
107250	GFP_I_1_B_0	371.113	316.876	175	8254	B	GFP	I
107311	GFP_I_1_B_0	370.899	317.025	176	7946	B	GFP	I
107366	GFP_I_1_B_0	371.069	316.635	177	8312	B	GFP	I
107547	GFP_I_1_B_0	370.939	316.821	178	8044	B	GFP	I
107430	GFP_I_1_B_0	371.08	316.749	179	7888	B	GFP	I
107605	GFP_I_1_B_0	371.236	316.554	180	7673	B	GFP	I
107487	GFP_I_1_B_0	371.001	316.265	181	8233	B	GFP	I
107662	GFP_I_1_B_0	371.013	316.351	182	7992	B	GFP	I
107719	GFP_I_1_B_0	371.113	316.648	183	7731	B	GFP	I
107957	GFP_I_1_B_0	370.917	316.496	184	8174	B	GFP	I
108018	GFP_I_1_B_0	371.228	316.374	185	7682	B	GFP	I
107839	GFP_I_1_B_0	371.348	316.258	186	7600	B	GFP	I
108138	GFP_I_1_B_0	371.423	316.343	187	7887	B	GFP	I
107898	GFP_I_1_B_0	371.51	316.447	188	8177	B	GFP	I
107778	GFP_I_1_B_0	371.657	316.497	189	7863	B	GFP	I
108078	GFP_I_1_B_0	371.585	316.618	190	7822	B	GFP	I
108199	GFP_I_1_B_0	371.378	316.87	191	7751	B	GFP	I
108385	GFP_I_1_B_0	371.343	316.687	192	7509	B	GFP	I
108261	GFP_I_1_B_0	371.646	316.591	193	7758	B	GFP	I
108319	GFP_I_1_B_0	371.84	316.737	194	7550	B	GFP	I
108442	GFP_I_1_B_0	371.45	317.004	195	8031	B	GFP	I
108500	GFP_I_1_B_0	371.167	317.027	196	7818	B	GFP	I
108562	GFP_I_1_B_0	371.375	317.052	197	7453	B	GFP	I
108624	GFP_I_1_B_0	371.754	316.926	198	7785	B	GFP	I
108686	GFP_I_1_B_0	371.666	316.973	199	7891	B	GFP	I
108931	GFP_I_1_B_0	371.774	317.065	200	7641	B	GFP	I
108750	GFP_I_1_B_0	371.857	317.07	201	7956	B	GFP	I
108806	GFP_I_1_B_0	371.601	317.194	202	8102	B	GFP	I
108870	GFP_I_1_B_0	372.092	317.15	203	8097	B	GFP	I
109052	GFP_I_1_B_0	371.995	317.298	204	8034	B	GFP	I
108994	GFP_I_1_B_0	372.159	317.34	205	7983	B	GFP	I
109115	GFP_I_1_B_0	372.139	317.507	206	7933	B	GFP	I
109180	GFP_I_1_B_0	372.095	317.485	207	7739	B	GFP	I
109298	GFP_I_1_B_0	372.022	317.63	208	7854	B	GFP	I
109362	GFP_I_1_B_0	372.081	317.878	209	7767	B	GFP	I
109240	GFP_I_1_B_0	372.235	317.872	210	7991	B	GFP	I
109421	GFP_I_1_B_0	372.021	317.764	211	8014	B	GFP	I
109542	GFP_I_1_B_0	372.333	317.86	212	7680	B	GFP	I
109482	GFP_I_1_B_0	372.247	317.812	213	8023	B	GFP	I
109599	GFP_I_1_B_0	372.25	317.941	214	8076	B	GFP	I
109654	GFP_I_1_B_0	372.254	317.998	215	7906	B	GFP	I
109768	GFP_I_1_B_0	372.325	317.953	216	7587	B	GFP	I
109714	GFP_I_1_B_0	372.134	317.837	217	7931	B	GFP	I
109882	GFP_I_1_B_0	371.993	318.027	218	8065	B	GFP	I
109825	GFP_I_1_B_0	371.899	318.108	219	7738	B	GFP	I
109944	GFP_I_1_B_0	371.77	318.096	220	7993	B	GFP	I
110000	GFP_I_1_B_0	371.955	318.089	221	8346	B	GFP	I
110058	GFP_I_1_B_0	372.126	318.238	222	7899	B	GFP	I
110117	GFP_I_1_B_0	372.091	318.232	223	7860	B	GFP	I
110207	GFP_I_1_B_0	372.059	318.218	224	7858	B	GFP	I
110227	GFP_I_1_B_0	372.341	318.129	225	7760	B	GFP	I
110360	GFP_I_1_B_0	372.226	318.202	226	7773	B	GFP	I
110301	GFP_I_1_B_0	372.259	318.273	227	7759	B	GFP	I
110420	GFP_I_1_B_0	372.234	318.197	228	7910	B	GFP	I
110480	GFP_I_1_B_0	372.215	318.301	229	7980	B	GFP	I
110545	GFP_I_1_B_0	372.363	318.494	230	7761	B	GFP	I
110603	GFP_I_1_B_0	372.475	318.344	231	8082	B	GFP	I
110664	GFP_I_1_B_0	372.246	318.41	232	8045	B	GFP	I
110729	GFP_I_1_B_0	372.336	318.118	233	7619	B	GFP	I
110785	GFP_I_1_B_0	372.374	318.147	234	8202	B	GFP	I
110843	GFP_I_1_B_0	372.19	317.752	235	7815	B	GFP	I
111014	GFP_I_1_B_0	372.459	318.035	236	7925	B	GFP	I
110902	GFP_I_1_B_0	372.236	317.9	237	8027	B	GFP	I
110957	GFP_I_1_B_0	372.231	317.856	238	7637	B	GFP	I
111076	GFP_I_1_B_0	372.303	317.78	239	7966	B	GFP	I
111139	GFP_I_1_B_0	372.414	317.59	240	8093	B	GFP	I
111200	GFP_I_1_B_0	372.344	317.692	241	8091	B	GFP	I
111261	GFP_I_1_B_0	372.53	317.71	242	8123	B	GFP	I
111318	GFP_I_1_B_0	372.49	317.759	243	8232	B	GFP	I
111381	GFP_I_1_B_0	372.485	317.934	244	8123	B	GFP	I
111439	GFP_I_1_B_0	372.399	317.925	245	7794	B	GFP	I
111498	GFP_I_1_B_0	372.551	317.77	246	8070	B	GFP	I
111555	GFP_I_1_B_0	372.516	317.829	247	7819	B	GFP	I
111617	GFP_I_1_B_0	372.439	318.034	248	7642	B	GFP	I
111675	GFP_I_1_B_0	372.211	318.151	249	7945	B	GFP	I
111734	GFP_I_1_B_0	372.44	318.002	250	7912	B	GFP	I
111906	GFP_I_1_B_0	372.44	318.011	251	8038	B	GFP	I
111849	GFP_I_1_B_0	372.853	317.989	252	8275	B	GFP	I
111791	GFP_I_1_B_0	372.384	317.861	253	7845	B	GFP	I
111967	GFP_I_1_B_0	372.462	317.373	254	7931	B	GFP	I
112021	GFP_I_1_B_0	372.545	317.406	255	8417	B	GFP	I
112085	GFP_I_1_B_0	372.625	317.304	256	8130	B	GFP	I
112143	GFP_I_1_B_0	372.507	317.203	257	8320	B	GFP	I
112201	GFP_I_1_B_0	372.843	317.289	258	7932	B	GFP	I
112262	GFP_I_1_B_0	373.015	317.478	259	8252	B	GFP	I
112321	GFP_I_1_B_0	372.864	317.714	260	8223	B	GFP	I
112382	GFP_I_1_B_0	372.781	317.634	261	8198	B	GFP	I
112445	GFP_I_1_B_0	372.744	317.773	262	7647	B	GFP	I
112506	GFP_I_1_B_0	372.634	317.29	263	7906	B	GFP	I
112569	GFP_I_1_B_0	372.922	317.428	264	8234	B	GFP	I
112627	GFP_I_1_B_0	372.878	317.59	265	8035	B	GFP	I
112687	GFP_I_1_B_0	372.833	317.625	266	7940	B	GFP	I
112746	GFP_I_1_B_0	372.813	317.612	267	8056	B	GFP	I
112808	GFP_I_1_B_0	372.81	317.817	268	7826	B	GFP	I
112869	GFP_I_1_B_0	372.919	317.968	269	7651	B	GFP	I
112928	GFP_I_1_B_0	372.942	317.893	270	8328	B	GFP	I
112987	GFP_I_1_B_0	373.421	317.976	271	7928	B	GFP	I
113045	GFP_I_1_B_0	373.215	318.129	272	7806	B	GFP	I
113165	GFP_I_1_B_0	373.163	318.275	273	7541	B	GFP	I
113104	GFP_I_1_B_0	373.343	318.491	274	8030	B	GFP	I
113283	GFP_I_1_B_0	373.473	318.51	275	7970	B	GFP	I
113224	GFP_I_1_B_0	373.585	318.85	276	8058	B	GFP	I
113341	GFP_I_1_B_0	373.589	318.729	277	7882	B	GFP	I
113402	GFP_I_1_B_0	373.875	318.957	278	7997	B	GFP	I
113522	GFP_I_1_B_0	374.081	319.046	279	7915	B	GFP	I
113463	GFP_I_1_B_0	373.496	319.119	280	8019	B	GFP	I
113584	GFP_I_1_B_0	373.348	319.233	281	7801	B	GFP	I
113641	GFP_I_1_B_0	373.459	319.103	282	7529	B	GFP	I
113829	GFP_I_1_B_0	373.3	318.981	283	7735	B	GFP	I
113704	GFP_I_1_B_0	373.533	319.164	284	7942	B	GFP	I
113768	GFP_I_1_B_0	373.46	319.06	285	8102	B	GFP	I
113888	GFP_I_1_B_0	373.348	319.076	286	8030	B	GFP	I
114138	GFP_I_1_B_0	373.224	319.092	287	7881	B	GFP	I
114074	GFP_I_1_B_0	373.361	318.974	288	8011	B	GFP	I
113951	GFP_I_1_B_0	373.715	319.154	289	7974	B	GFP	I
114011	GFP_I_1_B_0	373.651	319.187	290	8187	B	GFP	I
114314	GFP_I_1_B_0	373.406	319.096	291	8035	B	GFP	I
114254	GFP_I_1_B_0	373.339	319.251	292	7822	B	GFP	I
114197	GFP_I_1_B_0	373.18	319.487	293	7813	B	GFP	I
114371	GFP_I_1_B_0	373.315	319.648	294	8172	B	GFP	I
114429	GFP_I_1_B_0	373.501	319.649	295	8235	B	GFP	I
114547	GFP_I_1_B_0	373.318	319.616	296	7976	B	GFP	I
114606	GFP_I_1_B_0	373.372	319.429	297	7429	B	GFP	I
114490	GFP_I_1_B_0	373.231	319.497	298	7879	B	GFP	I
114718	GFP_I_1_B_0	372.951	319.658	299	8102	B	GFP	I
114661	GFP_I_1_B_0	373.073	319.613	300	7854	B	GFP	I
114776	GFP_I_1_B_0	373.086	319.789	301	7853	B	GFP	I
114833	GFP_I_1_B_0	372.833	319.887	302	7896	B	GFP	I
115055	GFP_I_1_B_0	372.536	319.977	303	8057	B	GFP	I
114887	GFP_I_1_B_0	372.69	319.94	304	7929	B	GFP	I
114946	GFP_I_1_B_0	372.72	320.001	305	8034	B	GFP	I
115000	GFP_I_1_B_0	373.017	320.272	306	7994	B	GFP	I
115170	GFP_I_1_B_0	372.871	320.554	307	8047	B	GFP	I
115110	GFP_I_1_B_0	372.906	320.495	308	7692	B	GFP	I
115226	GFP_I_1_B_0	373.144	320.612	309	8053	B	GFP	I
95817	GFP_I_2_B_1	354.914	254.303	0	9720	B	GFP	I
95497	GFP_I_2_B_1	354.848	254.184	1	9685	B	GFP	I
95658	GFP_I_2_B_1	354.74	254.434	2	10254	B	GFP	I
95579	GFP_I_2_B_1	354.826	254.193	3	9565	B	GFP	I
95739	GFP_I_2_B_1	354.514	254.187	4	10587	B	GFP	I
95413	GFP_I_2_B_1	354.527	254.237	5	10513	B	GFP	I
95902	GFP_I_2_B_1	354.469	254.261	6	10200	B	GFP	I
95985	GFP_I_2_B_1	354.441	254.216	7	10439	B	GFP	I
96066	GFP_I_2_B_1	354.498	254.549	8	11138	B	GFP	I
96298	GFP_I_2_B_1	354.608	254.525	9	10209	B	GFP	I
97443	GFP_I_2_B_1	354.327	253.503	27	4248	B	GFP	I
97585	GFP_I_2_B_1	354.358	254.057	28	4160	B	GFP	I
97661	GFP_I_2_B_1	354.575	253.851	29	4134	B	GFP	I
97808	GFP_I_2_B_1	354.878	253.797	30	4493	B	GFP	I
97734	GFP_I_2_B_1	354.727	253.9	31	4235	B	GFP	I
97881	GFP_I_2_B_1	354.274	253.687	32	4086	B	GFP	I
98026	GFP_I_2_B_1	354.663	253.977	33	4559	B	GFP	I
97955	GFP_I_2_B_1	354.646	253.991	34	4466	B	GFP	I
98103	GFP_I_2_B_1	354.46	254.157	35	4517	B	GFP	I
98176	GFP_I_2_B_1	354.481	253.891	36	4499	B	GFP	I
98325	GFP_I_2_B_1	354.449	253.664	37	4314	B	GFP	I
98398	GFP_I_2_B_1	354.296	254.039	38	4680	B	GFP	I
98248	GFP_I_2_B_1	354.428	253.896	39	4596	B	GFP	I
98471	GFP_I_2_B_1	354.521	254.254	40	4665	B	GFP	I
98539	GFP_I_2_B_1	354.747	254.079	41	4903	B	GFP	I
98616	GFP_I_2_B_1	354.501	254.342	42	4611	B	GFP	I
98691	GFP_I_2_B_1	354.632	254.74	43	4788	B	GFP	I
98765	GFP_I_2_B_1	354.755	254.177	44	4692	B	GFP	I
98837	GFP_I_2_B_1	354.448	254.459	45	4722	B	GFP	I
98912	GFP_I_2_B_1	354.354	254.274	46	5009	B	GFP	I
98987	GFP_I_2_B_1	354.31	254.509	47	5107	B	GFP	I
99061	GFP_I_2_B_1	354.153	254.054	48	5001	B	GFP	I
99130	GFP_I_2_B_1	354.102	254.464	49	5040	B	GFP	I
99270	GFP_I_2_B_1	354.097	254.624	50	5351	B	GFP	I
99478	GFP_I_2_B_1	354.189	254.83	51	5254	B	GFP	I
99342	GFP_I_2_B_1	354.171	254.867	52	5369	B	GFP	I
99202	GFP_I_2_B_1	354.419	254.798	53	5171	B	GFP	I
99545	GFP_I_2_B_1	354.262	254.799	54	5163	B	GFP	I
99615	GFP_I_2_B_1	354.293	255.141	55	5369	B	GFP	I
99410	GFP_I_2_B_1	354.233	255.438	56	5182	B	GFP	I
99689	GFP_I_2_B_1	354.366	255.496	57	5043	B	GFP	I
99755	GFP_I_2_B_1	353.987	255.575	58	5534	B	GFP	I
99967	GFP_I_2_B_1	353.787	255.528	59	5715	B	GFP	I
99823	GFP_I_2_B_1	354.16	255.984	60	5676	B	GFP	I
99895	GFP_I_2_B_1	354.199	255.927	61	5513	B	GFP	I
100035	GFP_I_2_B_1	354.231	256.113	62	5769	B	GFP	I
100103	GFP_I_2_B_1	354.166	256.022	63	5454	B	GFP	I
100175	GFP_I_2_B_1	354.261	256.172	64	5773	B	GFP	I
100240	GFP_I_2_B_1	354.462	256.432	65	5404	B	GFP	I
100382	GFP_I_2_B_1	354.403	256.602	66	5807	B	GFP	I
100311	GFP_I_2_B_1	354.604	256.618	67	5967	B	GFP	I
100452	GFP_I_2_B_1	354.274	256.508	68	5884	B	GFP	I
100521	GFP_I_2_B_1	354.296	256.759	69	5504	B	GFP	I
100592	GFP_I_2_B_1	354.625	256.718	70	5660	B	GFP	I
100657	GFP_I_2_B_1	354.612	256.402	71	5910	B	GFP	I
100725	GFP_I_2_B_1	354.526	256.514	72	5688	B	GFP	I
100792	GFP_I_2_B_1	354.542	256.462	73	5811	B	GFP	I
100858	GFP_I_2_B_1	354.483	256.555	74	5784	B	GFP	I
101052	GFP_I_2_B_1	354.64	256.574	75	5925	B	GFP	I
100923	GFP_I_2_B_1	354.784	256.455	76	5989	B	GFP	I
100990	GFP_I_2_B_1	354.668	256.615	77	5813	B	GFP	I
101119	GFP_I_2_B_1	354.695	256.584	78	6030	B	GFP	I
101184	GFP_I_2_B_1	354.605	256.359	79	5669	B	GFP	I
101257	GFP_I_2_B_1	354.585	256.188	80	6220	B	GFP	I
101319	GFP_I_2_B_1	354.662	255.947	81	5866	B	GFP	I
101522	GFP_I_2_B_1	354.938	256.109	82	5739	B	GFP	I
101389	GFP_I_2_B_1	354.813	256.26	83	6259	B	GFP	I
101589	GFP_I_2_B_1	354.872	256.413	84	5808	B	GFP	I
101455	GFP_I_2_B_1	354.677	256.226	85	5807	B	GFP	I
101660	GFP_I_2_B_1	354.884	256.329	86	5973	B	GFP	I
101728	GFP_I_2_B_1	354.602	256.628	87	5813	B	GFP	I
101793	GFP_I_2_B_1	354.353	256.335	88	5742	B	GFP	I
101859	GFP_I_2_B_1	354.282	256.105	89	5757	B	GFP	I
101927	GFP_I_2_B_1	353.924	256.08	90	5861	B	GFP	I
102138	GFP_I_2_B_1	353.991	256.037	91	5708	B	GFP	I
101996	GFP_I_2_B_1	353.996	255.953	92	6003	B	GFP	I
102065	GFP_I_2_B_1	353.918	256.295	93	5629	B	GFP	I
102204	GFP_I_2_B_1	353.695	256.086	94	5641	B	GFP	I
102278	GFP_I_2_B_1	353.957	256.27	95	5577	B	GFP	I
102349	GFP_I_2_B_1	353.761	256.036	96	5566	B	GFP	I
102417	GFP_I_2_B_1	353.478	255.792	97	5724	B	GFP	I
102814	GFP_I_2_B_1	353.96	256.152	98	5592	B	GFP	I
102487	GFP_I_2_B_1	353.86	255.646	99	5639	B	GFP	I
102551	GFP_I_2_B_1	353.649	255.349	100	5621	B	GFP	I
102678	GFP_I_2_B_1	353.135	255.101	101	5501	B	GFP	I
102615	GFP_I_2_B_1	352.84	254.727	102	5189	B	GFP	I
102746	GFP_I_2_B_1	352.586	254.891	103	4926	B	GFP	I
103016	GFP_I_2_B_1	352.507	255.011	104	5054	B	GFP	I
102885	GFP_I_2_B_1	352.502	255.433	105	4987	B	GFP	I
102951	GFP_I_2_B_1	352.646	255.432	106	4539	B	GFP	I
103150	GFP_I_2_B_1	352.513	255.928	107	5038	B	GFP	I
103084	GFP_I_2_B_1	352.358	255.926	108	5080	B	GFP	I
103211	GFP_I_2_B_1	352.419	256.01	109	4968	B	GFP	I
103336	GFP_I_2_B_1	352.497	255.647	110	4886	B	GFP	I
103276	GFP_I_2_B_1	352.823	256.132	111	4871	B	GFP	I
103401	GFP_I_2_B_1	352.898	256.309	112	5181	B	GFP	I
103463	GFP_I_2_B_1	352.694	256.12	113	5253	B	GFP	I
103842	GFP_I_2_B_1	352.748	255.947	114	5045	B	GFP	I
103530	GFP_I_2_B_1	352.81	255.862	115	5196	B	GFP	I
103593	GFP_I_2_B_1	352.795	256.095	116	5351	B	GFP	I
103658	GFP_I_2_B_1	352.318	255.964	117	4970	B	GFP	I
103781	GFP_I_2_B_1	352.617	256.391	118	4930	B	GFP	I
103718	GFP_I_2_B_1	352.769	256.671	119	5182	B	GFP	I
103907	GFP_I_2_B_1	352.863	256.952	120	5275	B	GFP	I
103971	GFP_I_2_B_1	353.042	257.068	121	4953	B	GFP	I
104030	GFP_I_2_B_1	353.111	257.402	122	5159	B	GFP	I
104091	GFP_I_2_B_1	353.186	257.528	123	5064	B	GFP	I
104277	GFP_I_2_B_1	353.139	257.242	124	5008	B	GFP	I
104154	GFP_I_2_B_1	352.996	257.27	125	4875	B	GFP	I
104216	GFP_I_2_B_1	352.866	257.452	126	5014	B	GFP	I
104336	GFP_I_2_B_1	352.907	257.57	127	5161	B	GFP	I
104395	GFP_I_2_B_1	353.002	257.646	128	5132	B	GFP	I
104455	GFP_I_2_B_1	353.158	257.507	129	5548	B	GFP	I
104519	GFP_I_2_B_1	353.153	257.734	130	5185	B	GFP	I
104642	GFP_I_2_B_1	353.278	258.205	131	5001	B	GFP	I
104584	GFP_I_2_B_1	352.981	257.875	132	5167	B	GFP	I
104703	GFP_I_2_B_1	352.474	257.874	133	5230	B	GFP	I
104766	GFP_I_2_B_1	352.792	257.171	134	4878	B	GFP	I
104826	GFP_I_2_B_1	352.82	257.49	135	5268	B	GFP	I
104886	GFP_I_2_B_1	352.57	257.471	136	4958	B	GFP	I
104948	GFP_I_2_B_1	352.436	257.656	137	5210	B	GFP	I
105067	GFP_I_2_B_1	352.507	257.325	138	5192	B	GFP	I
105190	GFP_I_2_B_1	352.522	257.355	139	5201	B	GFP	I
105009	GFP_I_2_B_1	352.634	257.434	140	5299	B	GFP	I
105127	GFP_I_2_B_1	352.551	257.808	141	5739	B	GFP	I
105250	GFP_I_2_B_1	352.617	258.005	142	5340	B	GFP	I
105375	GFP_I_2_B_1	352.639	257.888	143	5413	B	GFP	I
105314	GFP_I_2_B_1	352.963	257.961	144	5594	B	GFP	I
105434	GFP_I_2_B_1	352.985	258.327	145	5728	B	GFP	I
105496	GFP_I_2_B_1	353.014	258.454	146	5486	B	GFP	I
105555	GFP_I_2_B_1	352.995	258.372	147	5819	B	GFP	I
105617	GFP_I_2_B_1	352.746	258.774	148	6363	B	GFP	I
105674	GFP_I_2_B_1	352.75	258.704	149	6314	B	GFP	I
105734	GFP_I_2_B_1	352.773	258.69	150	5782	B	GFP	I
105797	GFP_I_2_B_1	352.842	259.319	151	5700	B	GFP	I
105858	GFP_I_2_B_1	352.737	259.085	152	5485	B	GFP	I
105917	GFP_I_2_B_1	352.83	258.751	153	5918	B	GFP	I
105973	GFP_I_2_B_1	352.59	258.591	154	5363	B	GFP	I
106143	GFP_I_2_B_1	352.649	258.884	155	5824	B	GFP	I
106028	GFP_I_2_B_1	352.54	258.987	156	5789	B	GFP	I
106086	GFP_I_2_B_1	352.875	258.802	157	6166	B	GFP	I
106207	GFP_I_2_B_1	352.579	258.842	158	5987	B	GFP	I
106265	GFP_I_2_B_1	352.761	259.15	159	5637	B	GFP	I
106325	GFP_I_2_B_1	352.716	259.008	160	6303	B	GFP	I
106385	GFP_I_2_B_1	352.73	258.882	161	5651	B	GFP	I
106446	GFP_I_2_B_1	352.561	258.855	162	5616	B	GFP	I
106625	GFP_I_2_B_1	352.633	259.036	163	5364	B	GFP	I
106503	GFP_I_2_B_1	352.757	258.686	164	5605	B	GFP	I
106567	GFP_I_2_B_1	352.583	258.331	165	5816	B	GFP	I
106684	GFP_I_2_B_1	352.606	258.649	166	5947	B	GFP	I
106745	GFP_I_2_B_1	352.29	258.659	167	5845	B	GFP	I
106876	GFP_I_2_B_1	352.36	258.62	168	5897	B	GFP	I
106810	GFP_I_2_B_1	352.503	258.333	169	5481	B	GFP	I
106935	GFP_I_2_B_1	352.594	258.16	170	5647	B	GFP	I
107120	GFP_I_2_B_1	352.927	257.802	171	5777	B	GFP	I
107055	GFP_I_2_B_1	352.692	258.269	172	5869	B	GFP	I
106995	GFP_I_2_B_1	352.999	258.232	173	5632	B	GFP	I
107177	GFP_I_2_B_1	353.194	258.492	174	6316	B	GFP	I
107238	GFP_I_2_B_1	353.042	258.298	175	5709	B	GFP	I
107299	GFP_I_2_B_1	353.343	258.538	176	6008	B	GFP	I
107358	GFP_I_2_B_1	353.438	258.1	177	6061	B	GFP	I
107535	GFP_I_2_B_1	353.154	258.136	178	5493	B	GFP	I
107418	GFP_I_2_B_1	352.955	258.466	179	5949	B	GFP	I
107596	GFP_I_2_B_1	352.935	258.483	180	5829	B	GFP	I
107477	GFP_I_2_B_1	352.826	258.649	181	5883	B	GFP	I
107652	GFP_I_2_B_1	352.86	258.591	182	5475	B	GFP	I
107708	GFP_I_2_B_1	353.155	258.64	183	5963	B	GFP	I
107947	GFP_I_2_B_1	353.115	258.59	184	5980	B	GFP	I
108006	GFP_I_2_B_1	353.503	258.979	185	5206	B	GFP	I
107827	GFP_I_2_B_1	353.291	257.989	186	5443	B	GFP	I
108126	GFP_I_2_B_1	353.339	258.675	187	5874	B	GFP	I
107887	GFP_I_2_B_1	353.273	258.479	188	5646	B	GFP	I
107766	GFP_I_2_B_1	353.305	258.829	189	5814	B	GFP	I
108066	GFP_I_2_B_1	353.274	259.032	190	5435	B	GFP	I
108187	GFP_I_2_B_1	353.261	259.477	191	5136	B	GFP	I
108371	GFP_I_2_B_1	352.994	258.823	192	5389	B	GFP	I
108250	GFP_I_2_B_1	353.203	258.575	193	5571	B	GFP	I
108308	GFP_I_2_B_1	353.152	258.247	194	5581	B	GFP	I
108431	GFP_I_2_B_1	353.122	258.568	195	5522	B	GFP	I
108490	GFP_I_2_B_1	353.015	258.612	196	5476	B	GFP	I
108550	GFP_I_2_B_1	352.904	258.791	197	5509	B	GFP	I
108612	GFP_I_2_B_1	353.087	259.046	198	5678	B	GFP	I
108674	GFP_I_2_B_1	353.242	258.528	199	5754	B	GFP	I
108920	GFP_I_2_B_1	353.084	258.664	200	5623	B	GFP	I
108738	GFP_I_2_B_1	353.053	258.638	201	5291	B	GFP	I
108795	GFP_I_2_B_1	352.935	258.607	202	5538	B	GFP	I
108857	GFP_I_2_B_1	353.097	258.689	203	5003	B	GFP	I
109042	GFP_I_2_B_1	352.993	258.849	204	5830	B	GFP	I
108981	GFP_I_2_B_1	352.849	258.859	205	5515	B	GFP	I
109102	GFP_I_2_B_1	352.888	258.551	206	5498	B	GFP	I
109166	GFP_I_2_B_1	352.94	258.216	207	5510	B	GFP	I
109287	GFP_I_2_B_1	353.062	258.655	208	5515	B	GFP	I
109350	GFP_I_2_B_1	353.39	258.721	209	5718	B	GFP	I
109227	GFP_I_2_B_1	353.282	258.695	210	5244	B	GFP	I
109409	GFP_I_2_B_1	353.459	258.969	211	5196	B	GFP	I
109529	GFP_I_2_B_1	353.845	258.45	212	5803	B	GFP	I
109469	GFP_I_2_B_1	353.972	258.429	213	5784	B	GFP	I
109587	GFP_I_2_B_1	353.884	258.71	214	5591	B	GFP	I
109643	GFP_I_2_B_1	353.752	258.471	215	5260	B	GFP	I
109757	GFP_I_2_B_1	353.706	258.424	216	5379	B	GFP	I
109700	GFP_I_2_B_1	353.772	258.893	217	5691	B	GFP	I
109870	GFP_I_2_B_1	353.74	259.385	218	5746	B	GFP	I
109814	GFP_I_2_B_1	353.611	259.017	219	5268	B	GFP	I
109932	GFP_I_2_B_1	353.502	258.959	220	5496	B	GFP	I
109990	GFP_I_2_B_1	353.286	259.211	221	5366	B	GFP	I
110047	GFP_I_2_B_1	353.348	259.439	222	5598	B	GFP	I
110106	GFP_I_2_B_1	353.621	259.914	223	5536	B	GFP	I
110186	GFP_I_2_B_1	353.261	260.435	224	5348	B	GFP	I
110196	GFP_I_2_B_1	353.146	260.241	225	5209	B	GFP	I
110347	GFP_I_2_B_1	352.866	260.138	226	5144	B	GFP	I
110290	GFP_I_2_B_1	352.931	260.074	227	5516	B	GFP	I
110410	GFP_I_2_B_1	352.9	260.259	228	5196	B	GFP	I
110468	GFP_I_2_B_1	353.075	259.435	229	5267	B	GFP	I
110533	GFP_I_2_B_1	353.029	259.387	230	5285	B	GFP	I
110593	GFP_I_2_B_1	352.966	259.094	231	5614	B	GFP	I
110654	GFP_I_2_B_1	352.877	259.232	232	5708	B	GFP	I
110717	GFP_I_2_B_1	353.066	259.09	233	5623	B	GFP	I
110777	GFP_I_2_B_1	352.688	258.919	234	5841	B	GFP	I
110834	GFP_I_2_B_1	352.954	258.929	235	5897	B	GFP	I
111005	GFP_I_2_B_1	352.943	258.422	236	5912	B	GFP	I
110891	GFP_I_2_B_1	352.859	258.315	237	5534	B	GFP	I
110949	GFP_I_2_B_1	352.802	258.561	238	5707	B	GFP	I
111064	GFP_I_2_B_1	352.746	258.698	239	5647	B	GFP	I
111126	GFP_I_2_B_1	352.617	258.419	240	5899	B	GFP	I
111188	GFP_I_2_B_1	352.585	258.551	241	6093	B	GFP	I
111249	GFP_I_2_B_1	352.005	258.099	242	6227	B	GFP	I
111308	GFP_I_2_B_1	352.25	258.715	243	6295	B	GFP	I
111364	GFP_I_2_B_1	352.148	258.593	244	6091	B	GFP	I
111427	GFP_I_2_B_1	351.846	258.299	245	5965	B	GFP	I
111487	GFP_I_2_B_1	351.699	258.667	246	6342	B	GFP	I
111545	GFP_I_2_B_1	351.783	258.589	247	6298	B	GFP	I
111604	GFP_I_2_B_1	352.121	258.692	248	6379	B	GFP	I
111664	GFP_I_2_B_1	351.715	258.67	249	5920	B	GFP	I
111722	GFP_I_2_B_1	351.9	258.68	250	6586	B	GFP	I
111894	GFP_I_2_B_1	352.185	258.413	251	6137	B	GFP	I
111838	GFP_I_2_B_1	352.193	258.18	252	6178	B	GFP	I
111780	GFP_I_2_B_1	352.233	258.013	253	6205	B	GFP	I
111954	GFP_I_2_B_1	352.155	257.64	254	6358	B	GFP	I
112010	GFP_I_2_B_1	352.538	257.618	255	6050	B	GFP	I
112072	GFP_I_2_B_1	352.397	257.264	256	5804	B	GFP	I
112132	GFP_I_2_B_1	352.138	257.511	257	6172	B	GFP	I
112190	GFP_I_2_B_1	352.227	257.673	258	6462	B	GFP	I
112250	GFP_I_2_B_1	352.395	257.699	259	6213	B	GFP	I
112308	GFP_I_2_B_1	352.396	257.797	260	5889	B	GFP	I
112370	GFP_I_2_B_1	352.292	257.74	261	5621	B	GFP	I
112431	GFP_I_2_B_1	352.491	257.517	262	6001	B	GFP	I
112494	GFP_I_2_B_1	352.285	257.108	263	6077	B	GFP	I
112554	GFP_I_2_B_1	352.552	257.226	264	5996	B	GFP	I
112615	GFP_I_2_B_1	352.757	257.216	265	5745	B	GFP	I
112674	GFP_I_2_B_1	352.66	256.7	266	6005	B	GFP	I
112734	GFP_I_2_B_1	352.586	256.764	267	5591	B	GFP	I
112795	GFP_I_2_B_1	352.744	256.736	268	5909	B	GFP	I
112856	GFP_I_2_B_1	352.557	256.488	269	5600	B	GFP	I
112916	GFP_I_2_B_1	352.503	257.149	270	5906	B	GFP	I
112975	GFP_I_2_B_1	352.663	257.029	271	5907	B	GFP	I
113034	GFP_I_2_B_1	352.965	256.855	272	5764	B	GFP	I
113152	GFP_I_2_B_1	353.158	256.966	273	5515	B	GFP	I
113093	GFP_I_2_B_1	353.176	256.571	274	5817	B	GFP	I
113272	GFP_I_2_B_1	353.049	257.08	275	5579	B	GFP	I
113212	GFP_I_2_B_1	352.837	257.113	276	6337	B	GFP	I
113330	GFP_I_2_B_1	353.162	257.04	277	6147	B	GFP	I
113391	GFP_I_2_B_1	353.155	257.15	278	5961	B	GFP	I
113512	GFP_I_2_B_1	353.225	257.772	279	5716	B	GFP	I
113452	GFP_I_2_B_1	353.056	257.136	280	6145	B	GFP	I
113572	GFP_I_2_B_1	352.858	257.105	281	5963	B	GFP	I
113632	GFP_I_2_B_1	353.114	257.472	282	5690	B	GFP	I
113818	GFP_I_2_B_1	353.153	257.238	283	5945	B	GFP	I
113689	GFP_I_2_B_1	353.193	257.252	284	5795	B	GFP	I
113754	GFP_I_2_B_1	352.989	257.598	285	6427	B	GFP	I
113879	GFP_I_2_B_1	352.79	257.761	286	6112	B	GFP	I
114126	GFP_I_2_B_1	352.619	258.095	287	6100	B	GFP	I
114061	GFP_I_2_B_1	352.715	257.891	288	6053	B	GFP	I
113939	GFP_I_2_B_1	352.893	258.229	289	6045	B	GFP	I
114000	GFP_I_2_B_1	353.053	258.504	290	6074	B	GFP	I
114303	GFP_I_2_B_1	353.104	258.12	291	6147	B	GFP	I
114244	GFP_I_2_B_1	352.976	258.359	292	6180	B	GFP	I
114185	GFP_I_2_B_1	352.732	258.272	293	5951	B	GFP	I
114360	GFP_I_2_B_1	352.808	258.152	294	6162	B	GFP	I
114418	GFP_I_2_B_1	353.13	258.436	295	6237	B	GFP	I
114536	GFP_I_2_B_1	353.186	258.276	296	6364	B	GFP	I
114596	GFP_I_2_B_1	353.147	258.325	297	6685	B	GFP	I
114477	GFP_I_2_B_1	352.947	258.226	298	6284	B	GFP	I
114708	GFP_I_2_B_1	352.65	258.075	299	6469	B	GFP	I
114650	GFP_I_2_B_1	352.795	257.627	300	6706	B	GFP	I
114763	GFP_I_2_B_1	352.962	257.8	301	6323	B	GFP	I
114822	GFP_I_2_B_1	352.879	258.182	302	6639	B	GFP	I
115045	GFP_I_2_B_1	352.767	258.129	303	6646	B	GFP	I
114876	GFP_I_2_B_1	353.168	258.045	304	6451	B	GFP	I
114934	GFP_I_2_B_1	353.203	257.913	305	6666	B	GFP	I
114989	GFP_I_2_B_1	353.197	258.128	306	6217	B	GFP	I
115159	GFP_I_2_B_1	353.286	258.75	307	6506	B	GFP	I
115098	GFP_I_2_B_1	353.235	258.682	308	6586	B	GFP	I
115214	GFP_I_2_B_1	353.291	258.73	309	6695	B	GFP	I
95793	GFP_I_3_B_10	134.064	173.551	0	8453	B	GFP	I
95472	GFP_I_3_B_10	133.96	173.554	1	7964	B	GFP	I
95634	GFP_I_3_B_10	133.87	173.535	2	7980	B	GFP	I
95553	GFP_I_3_B_10	134.209	173.642	3	8043	B	GFP	I
95715	GFP_I_3_B_10	133.882	173.829	4	7590	B	GFP	I
95388	GFP_I_3_B_10	134.046	173.691	5	7807	B	GFP	I
95878	GFP_I_3_B_10	133.968	173.851	6	8204	B	GFP	I
95957	GFP_I_3_B_10	133.812	173.833	7	8362	B	GFP	I
96040	GFP_I_3_B_10	133.953	174.044	8	8115	B	GFP	I
96272	GFP_I_3_B_10	134.022	174.006	9	7617	B	GFP	I
97194	GFP_I_3_B_10	134.609	174.391	20	2528	B	GFP	I
96968	GFP_I_3_B_10	134.4	174.213	21	2594	B	GFP	I
97043	GFP_I_3_B_10	134.394	174.564	22	2851	B	GFP	I
97120	GFP_I_3_B_10	134.311	174.343	23	2682	B	GFP	I
97273	GFP_I_3_B_10	134.312	174.291	24	2980	B	GFP	I
97490	GFP_I_3_B_10	134.47	174.448	25	2934	B	GFP	I
97345	GFP_I_3_B_10	134.421	174.431	26	3108	B	GFP	I
97422	GFP_I_3_B_10	134.329	174.386	27	3025	B	GFP	I
97563	GFP_I_3_B_10	134.37	174.402	28	2910	B	GFP	I
97636	GFP_I_3_B_10	134.444	174.619	29	3246	B	GFP	I
97786	GFP_I_3_B_10	134.759	174.659	30	2949	B	GFP	I
97710	GFP_I_3_B_10	134.527	174.949	31	3264	B	GFP	I
97857	GFP_I_3_B_10	134.388	174.854	32	3025	B	GFP	I
98002	GFP_I_3_B_10	134.76	174.835	33	3348	B	GFP	I
97930	GFP_I_3_B_10	134.825	175.06	34	3145	B	GFP	I
98076	GFP_I_3_B_10	134.689	175.08	35	3278	B	GFP	I
98151	GFP_I_3_B_10	134.604	175.095	36	3318	B	GFP	I
98299	GFP_I_3_B_10	134.83	175.338	37	3248	B	GFP	I
98374	GFP_I_3_B_10	134.68	175.477	38	3122	B	GFP	I
98225	GFP_I_3_B_10	134.807	175.751	39	3369	B	GFP	I
98447	GFP_I_3_B_10	134.731	175.783	40	3230	B	GFP	I
98515	GFP_I_3_B_10	134.84	175.747	41	3163	B	GFP	I
98591	GFP_I_3_B_10	134.774	175.808	42	3316	B	GFP	I
98667	GFP_I_3_B_10	134.784	175.884	43	3565	B	GFP	I
98742	GFP_I_3_B_10	134.807	175.994	44	3387	B	GFP	I
98813	GFP_I_3_B_10	134.743	176.162	45	3187	B	GFP	I
98888	GFP_I_3_B_10	134.7	176.077	46	3441	B	GFP	I
98964	GFP_I_3_B_10	134.911	176.274	47	3478	B	GFP	I
99039	GFP_I_3_B_10	134.69	176.228	48	3436	B	GFP	I
99109	GFP_I_3_B_10	134.654	176.289	49	3379	B	GFP	I
99248	GFP_I_3_B_10	134.627	176.596	50	3697	B	GFP	I
99455	GFP_I_3_B_10	134.734	176.682	51	3449	B	GFP	I
99318	GFP_I_3_B_10	134.704	176.795	52	3759	B	GFP	I
99178	GFP_I_3_B_10	134.79	176.76	53	3291	B	GFP	I
99523	GFP_I_3_B_10	134.575	176.846	54	3520	B	GFP	I
99593	GFP_I_3_B_10	134.64	177.125	55	3544	B	GFP	I
99386	GFP_I_3_B_10	134.527	177.151	56	3786	B	GFP	I
99665	GFP_I_3_B_10	134.541	177.089	57	3812	B	GFP	I
99734	GFP_I_3_B_10	134.447	177.138	58	3849	B	GFP	I
99943	GFP_I_3_B_10	134.362	177.163	59	3596	B	GFP	I
99801	GFP_I_3_B_10	134.364	177.055	60	3405	B	GFP	I
99872	GFP_I_3_B_10	134.454	177.141	61	3463	B	GFP	I
100010	GFP_I_3_B_10	134.491	177.09	62	3679	B	GFP	I
100079	GFP_I_3_B_10	134.424	177.127	63	3970	B	GFP	I
100151	GFP_I_3_B_10	134.312	177.209	64	3921	B	GFP	I
100217	GFP_I_3_B_10	134.402	177.316	65	3965	B	GFP	I
100358	GFP_I_3_B_10	134.611	177.352	66	3695	B	GFP	I
100287	GFP_I_3_B_10	134.664	177.018	67	3981	B	GFP	I
100429	GFP_I_3_B_10	134.436	177.045	68	3500	B	GFP	I
100498	GFP_I_3_B_10	134.708	177.132	69	3747	B	GFP	I
100568	GFP_I_3_B_10	134.646	177.253	70	3831	B	GFP	I
100635	GFP_I_3_B_10	134.483	176.654	71	3911	B	GFP	I
100700	GFP_I_3_B_10	134.526	176.712	72	3835	B	GFP	I
100770	GFP_I_3_B_10	134.331	176.499	73	3735	B	GFP	I
100838	GFP_I_3_B_10	134.4	176.746	74	3633	B	GFP	I
101032	GFP_I_3_B_10	134.464	176.52	75	3810	B	GFP	I
100900	GFP_I_3_B_10	134.485	176.692	76	4324	B	GFP	I
100968	GFP_I_3_B_10	134.302	176.628	77	3733	B	GFP	I
101097	GFP_I_3_B_10	134.606	176.885	78	3874	B	GFP	I
101165	GFP_I_3_B_10	134.614	176.709	79	4035	B	GFP	I
101231	GFP_I_3_B_10	134.834	176.638	80	4156	B	GFP	I
101299	GFP_I_3_B_10	134.826	176.756	81	3831	B	GFP	I
101499	GFP_I_3_B_10	134.972	176.598	82	3941	B	GFP	I
101368	GFP_I_3_B_10	135.111	176.809	83	4089	B	GFP	I
101564	GFP_I_3_B_10	135.042	176.748	84	3934	B	GFP	I
101434	GFP_I_3_B_10	135.11	176.786	85	3989	B	GFP	I
101637	GFP_I_3_B_10	135.098	176.743	86	4103	B	GFP	I
101703	GFP_I_3_B_10	135.043	176.8	87	3992	B	GFP	I
101771	GFP_I_3_B_10	135.194	177.034	88	3989	B	GFP	I
101837	GFP_I_3_B_10	135.271	176.868	89	3645	B	GFP	I
101904	GFP_I_3_B_10	135.226	176.838	90	4076	B	GFP	I
102113	GFP_I_3_B_10	135.225	176.573	91	3853	B	GFP	I
101972	GFP_I_3_B_10	135.409	176.779	92	4075	B	GFP	I
102044	GFP_I_3_B_10	135.394	176.759	93	4159	B	GFP	I
102181	GFP_I_3_B_10	135.429	176.663	94	4189	B	GFP	I
102255	GFP_I_3_B_10	135.501	176.831	95	4080	B	GFP	I
102325	GFP_I_3_B_10	135.459	176.663	96	3882	B	GFP	I
102395	GFP_I_3_B_10	135.239	176.801	97	4203	B	GFP	I
102789	GFP_I_3_B_10	135.813	177.065	98	4025	B	GFP	I
102466	GFP_I_3_B_10	135.822	176.631	99	3734	B	GFP	I
102531	GFP_I_3_B_10	135.528	176.736	100	3950	B	GFP	I
102657	GFP_I_3_B_10	135.811	176.586	101	4069	B	GFP	I
102595	GFP_I_3_B_10	135.995	176.662	102	4088	B	GFP	I
102723	GFP_I_3_B_10	136.082	176.789	103	4039	B	GFP	I
102993	GFP_I_3_B_10	136.227	176.675	104	4365	B	GFP	I
102861	GFP_I_3_B_10	136.199	176.649	105	3674	B	GFP	I
102928	GFP_I_3_B_10	136.441	176.758	106	4131	B	GFP	I
103129	GFP_I_3_B_10	136.432	176.723	107	4022	B	GFP	I
103060	GFP_I_3_B_10	136.407	176.801	108	3939	B	GFP	I
103191	GFP_I_3_B_10	136.523	177.016	109	4199	B	GFP	I
103315	GFP_I_3_B_10	136.642	176.903	110	4249	B	GFP	I
103254	GFP_I_3_B_10	136.939	177.012	111	3953	B	GFP	I
103379	GFP_I_3_B_10	136.981	177.047	112	3930	B	GFP	I
103441	GFP_I_3_B_10	136.998	177.089	113	4112	B	GFP	I
103819	GFP_I_3_B_10	137.16	176.958	114	3998	B	GFP	I
103508	GFP_I_3_B_10	137.005	176.868	115	4162	B	GFP	I
103571	GFP_I_3_B_10	137.185	177.029	116	4074	B	GFP	I
103636	GFP_I_3_B_10	137.111	176.925	117	4160	B	GFP	I
103759	GFP_I_3_B_10	137.26	176.878	118	3858	B	GFP	I
103698	GFP_I_3_B_10	137.319	176.899	119	4166	B	GFP	I
103885	GFP_I_3_B_10	137.256	177.221	120	3752	B	GFP	I
103949	GFP_I_3_B_10	137.31	177.446	121	4189	B	GFP	I
104011	GFP_I_3_B_10	137.228	177.488	122	3761	B	GFP	I
104070	GFP_I_3_B_10	137.344	177.365	123	4130	B	GFP	I
104255	GFP_I_3_B_10	137.252	177.09	124	3785	B	GFP	I
104133	GFP_I_3_B_10	137.256	177.129	125	3936	B	GFP	I
104194	GFP_I_3_B_10	137.302	177.113	126	3728	B	GFP	I
104317	GFP_I_3_B_10	137.44	177.288	127	3704	B	GFP	I
104377	GFP_I_3_B_10	137.265	177.217	128	3989	B	GFP	I
104436	GFP_I_3_B_10	137.423	177.291	129	3582	B	GFP	I
104498	GFP_I_3_B_10	137.228	177.068	130	3763	B	GFP	I
104623	GFP_I_3_B_10	137.238	177.131	131	3705	B	GFP	I
104562	GFP_I_3_B_10	137.166	177.136	132	3822	B	GFP	I
104685	GFP_I_3_B_10	137.131	177.171	133	4096	B	GFP	I
104745	GFP_I_3_B_10	137.105	176.906	134	3782	B	GFP	I
104806	GFP_I_3_B_10	137.168	176.895	135	3764	B	GFP	I
104867	GFP_I_3_B_10	137.355	176.692	136	3822	B	GFP	I
104926	GFP_I_3_B_10	137.238	176.775	137	4023	B	GFP	I
105046	GFP_I_3_B_10	137.18	176.751	138	4368	B	GFP	I
105168	GFP_I_3_B_10	137.309	176.715	139	3766	B	GFP	I
104987	GFP_I_3_B_10	137.181	176.836	140	4226	B	GFP	I
105108	GFP_I_3_B_10	137.076	176.614	141	3824	B	GFP	I
105231	GFP_I_3_B_10	136.989	176.599	142	4123	B	GFP	I
105356	GFP_I_3_B_10	137.31	176.753	143	3806	B	GFP	I
105293	GFP_I_3_B_10	137.121	176.412	144	3693	B	GFP	I
105414	GFP_I_3_B_10	137.022	176.594	145	3672	B	GFP	I
105475	GFP_I_3_B_10	137.123	176.413	146	3849	B	GFP	I
105534	GFP_I_3_B_10	137.112	176.561	147	4208	B	GFP	I
105596	GFP_I_3_B_10	137.164	176.64	148	3941	B	GFP	I
105653	GFP_I_3_B_10	137.228	176.813	149	3885	B	GFP	I
105713	GFP_I_3_B_10	137.175	176.573	150	3859	B	GFP	I
105773	GFP_I_3_B_10	137.104	176.74	151	3844	B	GFP	I
105837	GFP_I_3_B_10	136.95	176.503	152	4190	B	GFP	I
105896	GFP_I_3_B_10	136.955	176.492	153	3723	B	GFP	I
105952	GFP_I_3_B_10	136.798	176.666	154	3909	B	GFP	I
106121	GFP_I_3_B_10	136.703	176.482	155	3858	B	GFP	I
106007	GFP_I_3_B_10	136.57	176.635	156	3949	B	GFP	I
106065	GFP_I_3_B_10	136.65	176.703	157	3976	B	GFP	I
106183	GFP_I_3_B_10	136.591	176.921	158	4038	B	GFP	I
106244	GFP_I_3_B_10	136.795	176.634	159	4055	B	GFP	I
106305	GFP_I_3_B_10	136.576	176.654	160	4309	B	GFP	I
106363	GFP_I_3_B_10	136.69	176.945	161	4174	B	GFP	I
106422	GFP_I_3_B_10	136.629	176.927	162	3838	B	GFP	I
106604	GFP_I_3_B_10	136.559	176.896	163	4281	B	GFP	I
106483	GFP_I_3_B_10	136.649	176.734	164	3723	B	GFP	I
106545	GFP_I_3_B_10	136.642	176.876	165	3698	B	GFP	I
106661	GFP_I_3_B_10	136.688	176.916	166	3865	B	GFP	I
106726	GFP_I_3_B_10	136.37	176.706	167	3924	B	GFP	I
106851	GFP_I_3_B_10	136.232	176.798	168	3864	B	GFP	I
106789	GFP_I_3_B_10	136.174	176.816	169	3861	B	GFP	I
106912	GFP_I_3_B_10	136.248	177.039	170	3969	B	GFP	I
107098	GFP_I_3_B_10	136.082	177.11	171	4003	B	GFP	I
107034	GFP_I_3_B_10	136.001	177.038	172	4130	B	GFP	I
106974	GFP_I_3_B_10	136.281	177.349	173	3970	B	GFP	I
107158	GFP_I_3_B_10	136.241	177.457	174	4146	B	GFP	I
107217	GFP_I_3_B_10	136.356	177.574	175	4188	B	GFP	I
107278	GFP_I_3_B_10	136.325	177.603	176	3788	B	GFP	I
107338	GFP_I_3_B_10	136.392	177.321	177	3913	B	GFP	I
107514	GFP_I_3_B_10	136.273	177.788	178	3765	B	GFP	I
107397	GFP_I_3_B_10	136.234	177.796	179	3977	B	GFP	I
107577	GFP_I_3_B_10	136.156	177.91	180	4081	B	GFP	I
107458	GFP_I_3_B_10	135.885	177.796	181	4100	B	GFP	I
107632	GFP_I_3_B_10	135.982	177.96	182	4184	B	GFP	I
107687	GFP_I_3_B_10	136.057	177.931	183	4278	B	GFP	I
107925	GFP_I_3_B_10	135.939	177.881	184	4088	B	GFP	I
107984	GFP_I_3_B_10	136.127	177.737	185	3920	B	GFP	I
107807	GFP_I_3_B_10	135.989	177.569	186	3996	B	GFP	I
108107	GFP_I_3_B_10	136.015	177.632	187	4012	B	GFP	I
107867	GFP_I_3_B_10	135.914	177.445	188	3815	B	GFP	I
107746	GFP_I_3_B_10	135.982	177.651	189	4025	B	GFP	I
108045	GFP_I_3_B_10	136.094	178.068	190	4062	B	GFP	I
108166	GFP_I_3_B_10	136.041	178.043	191	3836	B	GFP	I
108349	GFP_I_3_B_10	135.776	178.225	192	3977	B	GFP	I
108228	GFP_I_3_B_10	135.979	178.247	193	3890	B	GFP	I
108287	GFP_I_3_B_10	136.105	178.374	194	3700	B	GFP	I
108411	GFP_I_3_B_10	136.019	178.728	195	3855	B	GFP	I
108470	GFP_I_3_B_10	135.994	178.933	196	4327	B	GFP	I
108530	GFP_I_3_B_10	136.051	178.951	197	4186	B	GFP	I
108589	GFP_I_3_B_10	135.99	179.071	198	3959	B	GFP	I
108651	GFP_I_3_B_10	135.93	179.189	199	3799	B	GFP	I
108898	GFP_I_3_B_10	135.891	179.272	200	4145	B	GFP	I
108713	GFP_I_3_B_10	135.935	179.408	201	3962	B	GFP	I
108775	GFP_I_3_B_10	135.847	179.677	202	3821	B	GFP	I
108836	GFP_I_3_B_10	136.143	179.672	203	3961	B	GFP	I
109020	GFP_I_3_B_10	136.054	179.767	204	3826	B	GFP	I
108959	GFP_I_3_B_10	136.261	180.081	205	3741	B	GFP	I
109080	GFP_I_3_B_10	136.303	180.164	206	3637	B	GFP	I
109143	GFP_I_3_B_10	136.38	180.311	207	3455	B	GFP	I
109266	GFP_I_3_B_10	136.179	180.172	208	3528	B	GFP	I
109329	GFP_I_3_B_10	136.364	180.592	209	3935	B	GFP	I
109207	GFP_I_3_B_10	136.311	180.641	210	4004	B	GFP	I
109390	GFP_I_3_B_10	136.349	180.65	211	3752	B	GFP	I
109508	GFP_I_3_B_10	136.612	180.892	212	3945	B	GFP	I
109448	GFP_I_3_B_10	136.641	181.137	213	3895	B	GFP	I
109569	GFP_I_3_B_10	136.677	181.202	214	3712	B	GFP	I
109625	GFP_I_3_B_10	136.595	181.223	215	3847	B	GFP	I
109740	GFP_I_3_B_10	136.635	181.498	216	3910	B	GFP	I
109682	GFP_I_3_B_10	136.65	181.516	217	3401	B	GFP	I
109853	GFP_I_3_B_10	136.577	181.791	218	3621	B	GFP	I
109795	GFP_I_3_B_10	136.426	181.755	219	3555	B	GFP	I
109913	GFP_I_3_B_10	136.582	181.839	220	3441	B	GFP	I
109974	GFP_I_3_B_10	136.623	181.749	221	3279	B	GFP	I
110027	GFP_I_3_B_10	136.546	181.894	222	3372	B	GFP	I
110086	GFP_I_3_B_10	136.695	181.797	223	3660	B	GFP	I
110146	GFP_I_3_B_10	136.633	181.675	224	3372	B	GFP	I
110155	GFP_I_3_B_10	136.809	181.803	225	3604	B	GFP	I
110327	GFP_I_3_B_10	136.708	181.744	226	3421	B	GFP	I
110270	GFP_I_3_B_10	136.894	181.819	227	3645	B	GFP	I
110389	GFP_I_3_B_10	136.897	181.778	228	3673	B	GFP	I
110447	GFP_I_3_B_10	136.734	181.593	229	3334	B	GFP	I
110511	GFP_I_3_B_10	136.724	181.343	230	3471	B	GFP	I
110572	GFP_I_3_B_10	136.797	181.192	231	3375	B	GFP	I
110635	GFP_I_3_B_10	136.782	181.112	232	3457	B	GFP	I
110695	GFP_I_3_B_10	136.928	181.273	233	3319	B	GFP	I
110758	GFP_I_3_B_10	136.754	181.407	234	3560	B	GFP	I
110814	GFP_I_3_B_10	136.771	181.036	235	3223	B	GFP	I
110986	GFP_I_3_B_10	136.899	180.848	236	3235	B	GFP	I
110871	GFP_I_3_B_10	136.833	180.768	237	3313	B	GFP	I
110929	GFP_I_3_B_10	136.887	180.659	238	3311	B	GFP	I
111044	GFP_I_3_B_10	136.839	180.696	239	3507	B	GFP	I
111105	GFP_I_3_B_10	136.895	180.514	240	3168	B	GFP	I
111170	GFP_I_3_B_10	136.757	180.539	241	3296	B	GFP	I
111227	GFP_I_3_B_10	136.707	180.951	242	3343	B	GFP	I
111288	GFP_I_3_B_10	136.806	180.985	243	3052	B	GFP	I
111345	GFP_I_3_B_10	136.944	181.157	244	3195	B	GFP	I
111409	GFP_I_3_B_10	137.117	181.099	245	3217	B	GFP	I
111468	GFP_I_3_B_10	137.229	181.095	246	3170	B	GFP	I
111526	GFP_I_3_B_10	137.203	180.893	247	3389	B	GFP	I
111584	GFP_I_3_B_10	137.377	180.983	248	3037	B	GFP	I
111645	GFP_I_3_B_10	137.289	180.991	249	3074	B	GFP	I
111704	GFP_I_3_B_10	137.602	181.013	250	3102	B	GFP	I
111876	GFP_I_3_B_10	137.724	181.091	251	3160	B	GFP	I
111818	GFP_I_3_B_10	137.847	180.948	252	2924	B	GFP	I
111761	GFP_I_3_B_10	137.79	180.979	253	3041	B	GFP	I
111936	GFP_I_3_B_10	137.914	180.923	254	3394	B	GFP	I
111994	GFP_I_3_B_10	137.868	180.917	255	2730	B	GFP	I
112050	GFP_I_3_B_10	137.931	180.888	256	2950	B	GFP	I
112114	GFP_I_3_B_10	137.925	181.025	257	2891	B	GFP	I
112171	GFP_I_3_B_10	138.032	180.903	258	2777	B	GFP	I
112231	GFP_I_3_B_10	137.731	180.948	259	2779	B	GFP	I
112291	GFP_I_3_B_10	137.937	180.826	260	3035	B	GFP	I
112351	GFP_I_3_B_10	137.914	180.859	261	2818	B	GFP	I
112414	GFP_I_3_B_10	138.131	180.891	262	3170	B	GFP	I
112476	GFP_I_3_B_10	137.849	180.514	263	2703	B	GFP	I
112537	GFP_I_3_B_10	137.8	180.5	264	3029	B	GFP	I
112597	GFP_I_3_B_10	137.938	180.787	265	2967	B	GFP	I
112655	GFP_I_3_B_10	137.978	180.776	266	2940	B	GFP	I
112715	GFP_I_3_B_10	138.062	181.038	267	3032	B	GFP	I
112776	GFP_I_3_B_10	137.979	181.017	268	2764	B	GFP	I
112837	GFP_I_3_B_10	137.939	180.832	269	3105	B	GFP	I
112897	GFP_I_3_B_10	137.837	181.028	270	3044	B	GFP	I
112956	GFP_I_3_B_10	138.109	181.336	271	3372	B	GFP	I
113014	GFP_I_3_B_10	138.009	181.183	272	3252	B	GFP	I
113135	GFP_I_3_B_10	137.92	180.989	273	3267	B	GFP	I
113073	GFP_I_3_B_10	137.951	181.139	274	3012	B	GFP	I
113253	GFP_I_3_B_10	137.8	181.028	275	3195	B	GFP	I
113194	GFP_I_3_B_10	137.584	181.056	276	3081	B	GFP	I
113311	GFP_I_3_B_10	137.645	181.093	277	3409	B	GFP	I
113370	GFP_I_3_B_10	137.701	181.31	278	3047	B	GFP	I
113492	GFP_I_3_B_10	137.763	181.483	279	3111	B	GFP	I
113431	GFP_I_3_B_10	137.64	181.486	280	3145	B	GFP	I
113552	GFP_I_3_B_10	137.668	181.742	281	3287	B	GFP	I
113612	GFP_I_3_B_10	137.678	181.871	282	3414	B	GFP	I
113799	GFP_I_3_B_10	137.584	181.942	283	3330	B	GFP	I
113670	GFP_I_3_B_10	137.522	182.071	284	3270	B	GFP	I
113734	GFP_I_3_B_10	137.262	181.964	285	3343	B	GFP	I
113859	GFP_I_3_B_10	137.416	181.993	286	3445	B	GFP	I
114105	GFP_I_3_B_10	137.239	182.103	287	3481	B	GFP	I
114042	GFP_I_3_B_10	137.452	182.22	288	3321	B	GFP	I
113918	GFP_I_3_B_10	137.454	182.287	289	3092	B	GFP	I
113983	GFP_I_3_B_10	137.413	182.381	290	3434	B	GFP	I
114282	GFP_I_3_B_10	137.294	182.383	291	3510	B	GFP	I
114225	GFP_I_3_B_10	137.242	182.313	292	3617	B	GFP	I
114165	GFP_I_3_B_10	137.106	182.41	293	3347	B	GFP	I
114341	GFP_I_3_B_10	136.912	182.414	294	3405	B	GFP	I
114398	GFP_I_3_B_10	137.022	182.526	295	3705	B	GFP	I
114517	GFP_I_3_B_10	137.057	182.595	296	3167	B	GFP	I
114576	GFP_I_3_B_10	137.01	182.577	297	3348	B	GFP	I
114459	GFP_I_3_B_10	136.987	182.589	298	3343	B	GFP	I
114689	GFP_I_3_B_10	136.921	182.451	299	3456	B	GFP	I
114631	GFP_I_3_B_10	137.066	182.616	300	3282	B	GFP	I
114747	GFP_I_3_B_10	136.989	182.553	301	3441	B	GFP	I
114803	GFP_I_3_B_10	137.041	182.602	302	3252	B	GFP	I
115029	GFP_I_3_B_10	136.891	182.591	303	3099	B	GFP	I
114862	GFP_I_3_B_10	137.055	182.588	304	3244	B	GFP	I
114916	GFP_I_3_B_10	137.183	182.471	305	2867	B	GFP	I
114973	GFP_I_3_B_10	137.262	183.036	306	3035	B	GFP	I
115138	GFP_I_3_B_10	137.343	183.007	307	2993	B	GFP	I
115081	GFP_I_3_B_10	137.182	182.865	308	3394	B	GFP	I
115196	GFP_I_3_B_10	137.29	182.861	309	3277	B	GFP	I
95861	GFP_I_1_B_14	366.022	373.953	0	4997	B	GFP	I
95535	GFP_I_1_B_14	365.916	373.933	1	4799	B	GFP	I
95697	GFP_I_1_B_14	365.881	373.797	2	4897	B	GFP	I
95617	GFP_I_1_B_14	366.117	373.91	3	4855	B	GFP	I
95775	GFP_I_1_B_14	366.211	373.857	4	4968	B	GFP	I
95453	GFP_I_1_B_14	366.337	373.797	5	4679	B	GFP	I
95941	GFP_I_1_B_14	366.613	373.796	6	5012	B	GFP	I
96023	GFP_I_1_B_14	366.491	373.676	7	5013	B	GFP	I
96104	GFP_I_1_B_14	366.411	373.75	8	4924	B	GFP	I
96336	GFP_I_1_B_14	366.436	373.602	9	4771	B	GFP	I
97331	GFP_I_1_B_14	366.704	373.55	24	3297	B	GFP	I
97548	GFP_I_1_B_14	366.717	373.425	25	3346	B	GFP	I
97473	GFP_I_1_B_14	366.819	373.088	27	3337	B	GFP	I
97620	GFP_I_1_B_14	366.93	373.251	28	3472	B	GFP	I
97693	GFP_I_1_B_14	366.831	373.258	29	3318	B	GFP	I
97842	GFP_I_1_B_14	367.059	373.454	30	3324	B	GFP	I
97769	GFP_I_1_B_14	366.841	373.336	31	3532	B	GFP	I
97915	GFP_I_1_B_14	366.82	373.065	32	3423	B	GFP	I
98060	GFP_I_1_B_14	367.52	373.135	33	3246	B	GFP	I
97989	GFP_I_1_B_14	367.262	372.877	34	3341	B	GFP	I
98136	GFP_I_1_B_14	367.16	373.506	35	3260	B	GFP	I
98209	GFP_I_1_B_14	367.46	373.628	36	3320	B	GFP	I
98359	GFP_I_1_B_14	367.349	373.666	37	3356	B	GFP	I
98432	GFP_I_1_B_14	367.052	373.785	38	3408	B	GFP	I
98285	GFP_I_1_B_14	367.09	373.619	39	3548	B	GFP	I
98500	GFP_I_1_B_14	367.366	373.878	40	3322	B	GFP	I
98574	GFP_I_1_B_14	367.301	373.803	41	3391	B	GFP	I
98652	GFP_I_1_B_14	367.163	373.656	42	3393	B	GFP	I
98725	GFP_I_1_B_14	367.53	373.957	43	3273	B	GFP	I
98797	GFP_I_1_B_14	367.495	373.917	44	3291	B	GFP	I
98872	GFP_I_1_B_14	367.396	373.733	45	3425	B	GFP	I
98947	GFP_I_1_B_14	367.273	373.658	46	3336	B	GFP	I
99023	GFP_I_1_B_14	367.505	373.723	47	3204	B	GFP	I
99094	GFP_I_1_B_14	367.388	373.57	48	3336	B	GFP	I
99163	GFP_I_1_B_14	367.309	373.648	49	3111	B	GFP	I
99303	GFP_I_1_B_14	367.238	373.523	50	3368	B	GFP	I
99508	GFP_I_1_B_14	367.676	373.608	51	3217	B	GFP	I
99373	GFP_I_1_B_14	367.822	373.496	52	3289	B	GFP	I
99234	GFP_I_1_B_14	367.678	373.462	53	3230	B	GFP	I
99579	GFP_I_1_B_14	367.669	373.416	54	3316	B	GFP	I
99651	GFP_I_1_B_14	367.931	373.414	55	3213	B	GFP	I
99442	GFP_I_1_B_14	367.548	373.552	56	3465	B	GFP	I
99720	GFP_I_1_B_14	367.887	373.461	57	3350	B	GFP	I
99788	GFP_I_1_B_14	367.893	373.502	58	3194	B	GFP	I
99997	GFP_I_1_B_14	367.857	373.655	59	3375	B	GFP	I
99857	GFP_I_1_B_14	367.874	373.905	60	3214	B	GFP	I
99929	GFP_I_1_B_14	367.747	373.801	61	3050	B	GFP	I
100067	GFP_I_1_B_14	367.756	373.815	62	3256	B	GFP	I
100138	GFP_I_1_B_14	367.639	373.679	63	3132	B	GFP	I
100204	GFP_I_1_B_14	367.322	373.548	64	3300	B	GFP	I
100274	GFP_I_1_B_14	367.33	373.499	65	3445	B	GFP	I
100416	GFP_I_1_B_14	367.361	373.567	66	3391	B	GFP	I
100344	GFP_I_1_B_14	367.546	373.538	67	3274	B	GFP	I
100485	GFP_I_1_B_14	367.065	373.539	68	3265	B	GFP	I
100554	GFP_I_1_B_14	367.541	373.501	69	3352	B	GFP	I
100622	GFP_I_1_B_14	367.026	373.851	70	3277	B	GFP	I
100689	GFP_I_1_B_14	367.039	373.675	71	3224	B	GFP	I
100759	GFP_I_1_B_14	367.154	373.574	72	3380	B	GFP	I
100825	GFP_I_1_B_14	366.91	373.591	73	3265	B	GFP	I
100888	GFP_I_1_B_14	367.223	373.524	74	3387	B	GFP	I
101082	GFP_I_1_B_14	367.517	373.516	75	3331	B	GFP	I
100955	GFP_I_1_B_14	367.509	373.422	76	3338	B	GFP	I
101021	GFP_I_1_B_14	367.481	373.579	77	3431	B	GFP	I
101152	GFP_I_1_B_14	367.357	373.492	78	3386	B	GFP	I
101218	GFP_I_1_B_14	367.303	373.599	79	3383	B	GFP	I
101287	GFP_I_1_B_14	367.68	373.544	80	3250	B	GFP	I
101356	GFP_I_1_B_14	367.734	373.624	81	3256	B	GFP	I
101551	GFP_I_1_B_14	367.761	373.403	82	3193	B	GFP	I
101421	GFP_I_1_B_14	367.475	373.603	83	3413	B	GFP	I
101623	GFP_I_1_B_14	367.3	373.914	84	3444	B	GFP	I
101487	GFP_I_1_B_14	367.23	374.085	85	3248	B	GFP	I
101692	GFP_I_1_B_14	367.423	374.114	86	3302	B	GFP	I
101759	GFP_I_1_B_14	367.211	374.093	87	3241	B	GFP	I
101825	GFP_I_1_B_14	367.447	373.99	88	3399	B	GFP	I
101893	GFP_I_1_B_14	367.22	374.264	89	3288	B	GFP	I
101960	GFP_I_1_B_14	367.079	374.007	90	3220	B	GFP	I
102169	GFP_I_1_B_14	367.25	373.903	91	3167	B	GFP	I
102033	GFP_I_1_B_14	367.123	373.688	92	3319	B	GFP	I
102102	GFP_I_1_B_14	367.42	374.015	93	3340	B	GFP	I
102243	GFP_I_1_B_14	367.366	373.824	94	3307	B	GFP	I
102312	GFP_I_1_B_14	367.686	373.642	95	3219	B	GFP	I
102384	GFP_I_1_B_14	367.683	373.607	96	3197	B	GFP	I
102453	GFP_I_1_B_14	367.778	374.05	97	3242	B	GFP	I
102849	GFP_I_1_B_14	368.111	373.769	98	3319	B	GFP	I
102518	GFP_I_1_B_14	367.651	373.383	99	3232	B	GFP	I
102582	GFP_I_1_B_14	367.505	373.716	100	3210	B	GFP	I
102711	GFP_I_1_B_14	367.993	373.68	101	3301	B	GFP	I
102645	GFP_I_1_B_14	368.02	373.901	102	3627	B	GFP	I
102779	GFP_I_1_B_14	368.093	374.06	103	3336	B	GFP	I
103048	GFP_I_1_B_14	368.132	373.794	104	3318	B	GFP	I
102917	GFP_I_1_B_14	367.97	373.921	105	3329	B	GFP	I
102982	GFP_I_1_B_14	368.119	373.771	106	3353	B	GFP	I
103179	GFP_I_1_B_14	368.196	373.955	107	3356	B	GFP	I
103117	GFP_I_1_B_14	368.061	373.977	108	3491	B	GFP	I
103243	GFP_I_1_B_14	368.249	374.085	109	3285	B	GFP	I
103367	GFP_I_1_B_14	368.417	374.077	110	3356	B	GFP	I
103304	GFP_I_1_B_14	368.412	374.381	111	3263	B	GFP	I
103430	GFP_I_1_B_14	368.638	374.136	112	3180	B	GFP	I
103496	GFP_I_1_B_14	368.6	374.04	113	3378	B	GFP	I
103875	GFP_I_1_B_14	368.846	373.992	114	3271	B	GFP	I
103561	GFP_I_1_B_14	368.37	374.202	115	3574	B	GFP	I
103625	GFP_I_1_B_14	368.634	374.197	116	3273	B	GFP	I
103689	GFP_I_1_B_14	368.855	374.226	117	3215	B	GFP	I
103808	GFP_I_1_B_14	368.958	374.272	118	3236	B	GFP	I
103747	GFP_I_1_B_14	368.891	374.327	119	3219	B	GFP	I
103939	GFP_I_1_B_14	368.677	374.634	120	3191	B	GFP	I
103999	GFP_I_1_B_14	368.3	374.856	121	3368	B	GFP	I
104059	GFP_I_1_B_14	368.454	374.863	122	3307	B	GFP	I
104121	GFP_I_1_B_14	368.491	375.019	123	3298	B	GFP	I
104308	GFP_I_1_B_14	368.457	375.042	124	3382	B	GFP	I
104183	GFP_I_1_B_14	368.586	374.965	125	3267	B	GFP	I
104244	GFP_I_1_B_14	368.562	374.85	126	3212	B	GFP	I
104366	GFP_I_1_B_14	368.532	374.758	127	3107	B	GFP	I
104424	GFP_I_1_B_14	368.501	375.031	128	3151	B	GFP	I
104487	GFP_I_1_B_14	368.193	375.247	129	3201	B	GFP	I
104550	GFP_I_1_B_14	368.472	375.28	130	3173	B	GFP	I
104673	GFP_I_1_B_14	368.245	375.285	131	3257	B	GFP	I
104612	GFP_I_1_B_14	368.042	375.123	132	3376	B	GFP	I
104734	GFP_I_1_B_14	367.94	375.118	133	3192	B	GFP	I
104795	GFP_I_1_B_14	367.962	375.157	134	3244	B	GFP	I
104854	GFP_I_1_B_14	367.782	374.971	135	3112	B	GFP	I
104914	GFP_I_1_B_14	367.791	374.983	136	3193	B	GFP	I
104975	GFP_I_1_B_14	367.628	374.813	137	3164	B	GFP	I
105097	GFP_I_1_B_14	367.679	374.976	138	3278	B	GFP	I
105219	GFP_I_1_B_14	367.79	374.695	139	3218	B	GFP	I
105036	GFP_I_1_B_14	367.8	374.795	140	3252	B	GFP	I
105157	GFP_I_1_B_14	367.408	374.876	141	3353	B	GFP	I
105283	GFP_I_1_B_14	367.424	374.848	142	3271	B	GFP	I
105401	GFP_I_1_B_14	367.553	374.855	143	3222	B	GFP	I
105344	GFP_I_1_B_14	367.578	374.981	144	3167	B	GFP	I
105464	GFP_I_1_B_14	367.345	374.92	145	3172	B	GFP	I
105524	GFP_I_1_B_14	367.307	375.082	146	3224	B	GFP	I
105585	GFP_I_1_B_14	367.311	375.054	147	3270	B	GFP	I
105643	GFP_I_1_B_14	367.2	375.13	148	3022	B	GFP	I
105704	GFP_I_1_B_14	367.042	375.33	149	3249	B	GFP	I
105764	GFP_I_1_B_14	367.134	375.261	150	3187	B	GFP	I
105826	GFP_I_1_B_14	367.152	375.148	151	3113	B	GFP	I
105887	GFP_I_1_B_14	367.157	375.385	152	3088	B	GFP	I
105943	GFP_I_1_B_14	367.23	375.397	153	3122	B	GFP	I
105997	GFP_I_1_B_14	367.352	375.338	154	3065	B	GFP	I
106172	GFP_I_1_B_14	367.163	375.351	155	3022	B	GFP	I
106055	GFP_I_1_B_14	367.342	375.417	156	3132	B	GFP	I
106112	GFP_I_1_B_14	367.043	375.4	157	3394	B	GFP	I
106235	GFP_I_1_B_14	367.077	375.195	158	3079	B	GFP	I
106295	GFP_I_1_B_14	367.257	375.173	159	3179	B	GFP	I
106352	GFP_I_1_B_14	366.972	375.124	160	3101	B	GFP	I
106410	GFP_I_1_B_14	367.423	375.171	161	3079	B	GFP	I
106472	GFP_I_1_B_14	367.235	375.112	162	3074	B	GFP	I
106650	GFP_I_1_B_14	367.278	375.131	163	3238	B	GFP	I
106531	GFP_I_1_B_14	367.179	375.325	164	3197	B	GFP	I
106594	GFP_I_1_B_14	366.991	375.171	165	3137	B	GFP	I
106712	GFP_I_1_B_14	367.138	375.238	166	3175	B	GFP	I
106777	GFP_I_1_B_14	366.949	375.459	167	3010	B	GFP	I
106901	GFP_I_1_B_14	366.99	375.269	168	3342	B	GFP	I
106839	GFP_I_1_B_14	367.249	375.241	169	3218	B	GFP	I
106961	GFP_I_1_B_14	367.371	375.161	170	3206	B	GFP	I
107147	GFP_I_1_B_14	367.268	375.054	171	3152	B	GFP	I
107085	GFP_I_1_B_14	367.291	374.883	172	3153	B	GFP	I
107023	GFP_I_1_B_14	367.313	374.668	173	3210	B	GFP	I
107205	GFP_I_1_B_14	367.362	374.758	174	3083	B	GFP	I
107268	GFP_I_1_B_14	367.33	374.622	175	3037	B	GFP	I
107326	GFP_I_1_B_14	367.352	374.304	176	3122	B	GFP	I
107384	GFP_I_1_B_14	367.511	374.226	177	3220	B	GFP	I
107565	GFP_I_1_B_14	367.328	374.276	178	3091	B	GFP	I
107446	GFP_I_1_B_14	367.467	373.916	179	3297	B	GFP	I
107621	GFP_I_1_B_14	367.357	373.896	180	3302	B	GFP	I
107503	GFP_I_1_B_14	367.716	374.23	181	3091	B	GFP	I
107677	GFP_I_1_B_14	368.029	373.981	182	3184	B	GFP	I
107735	GFP_I_1_B_14	367.993	373.915	183	3231	B	GFP	I
107972	GFP_I_1_B_14	367.953	373.962	184	3145	B	GFP	I
108033	GFP_I_1_B_14	368.047	374.118	185	3066	B	GFP	I
107854	GFP_I_1_B_14	368.038	373.828	186	3122	B	GFP	I
108153	GFP_I_1_B_14	367.97	373.894	187	3132	B	GFP	I
107913	GFP_I_1_B_14	367.993	373.946	188	2965	B	GFP	I
107794	GFP_I_1_B_14	367.933	373.94	189	3230	B	GFP	I
108094	GFP_I_1_B_14	367.899	373.887	190	3138	B	GFP	I
108215	GFP_I_1_B_14	367.912	373.992	191	3025	B	GFP	I
108400	GFP_I_1_B_14	367.586	374.164	192	3031	B	GFP	I
108275	GFP_I_1_B_14	367.683	374.223	193	3139	B	GFP	I
108337	GFP_I_1_B_14	367.947	374.127	194	3131	B	GFP	I
108457	GFP_I_1_B_14	367.804	374.262	195	3171	B	GFP	I
108519	GFP_I_1_B_14	367.698	374.438	196	3093	B	GFP	I
108577	GFP_I_1_B_14	367.859	374.374	197	3062	B	GFP	I
108640	GFP_I_1_B_14	367.994	374.359	198	3053	B	GFP	I
108701	GFP_I_1_B_14	367.818	374.343	199	3033	B	GFP	I
108947	GFP_I_1_B_14	367.788	374.48	200	3003	B	GFP	I
108763	GFP_I_1_B_14	367.783	374.329	201	2998	B	GFP	I
108823	GFP_I_1_B_14	367.726	374.584	202	3168	B	GFP	I
108887	GFP_I_1_B_14	367.995	374.77	203	2983	B	GFP	I
109068	GFP_I_1_B_14	367.834	375.094	204	3105	B	GFP	I
109009	GFP_I_1_B_14	367.844	375.125	205	3129	B	GFP	I
109131	GFP_I_1_B_14	367.744	375.043	206	3119	B	GFP	I
109196	GFP_I_1_B_14	367.667	375.055	207	3220	B	GFP	I
109315	GFP_I_1_B_14	368.034	375.186	208	3068	B	GFP	I
109376	GFP_I_1_B_14	367.934	375.041	209	3177	B	GFP	I
109255	GFP_I_1_B_14	368.066	375.203	210	3139	B	GFP	I
109437	GFP_I_1_B_14	368.573	375.328	211	3203	B	GFP	I
109558	GFP_I_1_B_14	368.452	375.379	212	3156	B	GFP	I
109497	GFP_I_1_B_14	368.499	375.522	213	3291	B	GFP	I
109614	GFP_I_1_B_14	368.697	375.546	214	3189	B	GFP	I
109671	GFP_I_1_B_14	368.775	375.479	215	3098	B	GFP	I
109786	GFP_I_1_B_14	368.718	375.514	216	3162	B	GFP	I
109728	GFP_I_1_B_14	368.816	375.837	217	2995	B	GFP	I
109899	GFP_I_1_B_14	369.178	375.942	218	2992	B	GFP	I
109840	GFP_I_1_B_14	369.083	376.168	219	2945	B	GFP	I
109961	GFP_I_1_B_14	368.864	376.267	220	3139	B	GFP	I
110016	GFP_I_1_B_14	368.953	376.344	221	3303	B	GFP	I
110073	GFP_I_1_B_14	369.174	376.381	222	3002	B	GFP	I
110134	GFP_I_1_B_14	369.255	376.446	223	3058	B	GFP	I
110238	GFP_I_1_B_14	369.25	376.458	224	3016	B	GFP	I
110257	GFP_I_1_B_14	369.301	376.745	225	3131	B	GFP	I
110377	GFP_I_1_B_14	369.249	376.703	226	3174	B	GFP	I
110315	GFP_I_1_B_14	369.352	376.634	227	3214	B	GFP	I
110434	GFP_I_1_B_14	369.423	376.725	228	3179	B	GFP	I
110497	GFP_I_1_B_14	369.373	376.939	229	3427	B	GFP	I
110559	GFP_I_1_B_14	369.499	376.681	230	3183	B	GFP	I
110621	GFP_I_1_B_14	369.554	376.525	231	3066	B	GFP	I
110681	GFP_I_1_B_14	369.893	376.571	232	3126	B	GFP	I
110745	GFP_I_1_B_14	370.246	376.689	233	3098	B	GFP	I
110800	GFP_I_1_B_14	369.946	376.66	234	3246	B	GFP	I
110859	GFP_I_1_B_14	370.189	376.294	235	3225	B	GFP	I
111031	GFP_I_1_B_14	370.293	376.499	236	3268	B	GFP	I
110916	GFP_I_1_B_14	369.79	376.209	237	3320	B	GFP	I
110974	GFP_I_1_B_14	370.326	376.273	238	3030	B	GFP	I
111091	GFP_I_1_B_14	370.547	376.047	239	3192	B	GFP	I
111156	GFP_I_1_B_14	370.287	376.196	240	3308	B	GFP	I
111214	GFP_I_1_B_14	370.651	376.14	241	3198	B	GFP	I
111276	GFP_I_1_B_14	370.321	376.242	242	3247	B	GFP	I
111333	GFP_I_1_B_14	370.584	376.364	243	3284	B	GFP	I
111397	GFP_I_1_B_14	370.753	376.348	244	3161	B	GFP	I
111455	GFP_I_1_B_14	370.527	376.575	245	3226	B	GFP	I
111513	GFP_I_1_B_14	370.319	376.665	246	3129	B	GFP	I
111570	GFP_I_1_B_14	370.273	376.941	247	3222	B	GFP	I
111631	GFP_I_1_B_14	370.43	376.867	248	3125	B	GFP	I
111691	GFP_I_1_B_14	370.203	377.023	249	3265	B	GFP	I
111749	GFP_I_1_B_14	370.33	376.877	250	3176	B	GFP	I
111922	GFP_I_1_B_14	370.235	376.964	251	3123	B	GFP	I
111863	GFP_I_1_B_14	370.343	377.033	252	3094	B	GFP	I
111804	GFP_I_1_B_14	370.149	376.95	253	3252	B	GFP	I
111981	GFP_I_1_B_14	370.261	376.655	254	3004	B	GFP	I
112036	GFP_I_1_B_14	370.554	376.697	255	3134	B	GFP	I
112100	GFP_I_1_B_14	370.4	376.714	256	3296	B	GFP	I
112158	GFP_I_1_B_14	370.28	376.613	257	3132	B	GFP	I
112218	GFP_I_1_B_14	370.503	376.533	258	3135	B	GFP	I
112277	GFP_I_1_B_14	370.108	376.475	259	3107	B	GFP	I
112336	GFP_I_1_B_14	370.261	376.567	260	3108	B	GFP	I
112398	GFP_I_1_B_14	370.467	376.506	261	3163	B	GFP	I
112460	GFP_I_1_B_14	370.674	376.546	262	3279	B	GFP	I
112522	GFP_I_1_B_14	371.069	376.227	263	3092	B	GFP	I
112584	GFP_I_1_B_14	371.162	376.501	264	3105	B	GFP	I
112641	GFP_I_1_B_14	371.101	376.301	265	3212	B	GFP	I
112702	GFP_I_1_B_14	371.26	376.309	266	3158	B	GFP	I
112760	GFP_I_1_B_14	371.303	376.507	267	3071	B	GFP	I
112823	GFP_I_1_B_14	371.196	376.436	268	3228	B	GFP	I
112884	GFP_I_1_B_14	371.196	376.511	269	3221	B	GFP	I
112942	GFP_I_1_B_14	370.992	376.717	270	3120	B	GFP	I
113001	GFP_I_1_B_14	371.379	376.398	271	2961	B	GFP	I
113059	GFP_I_1_B_14	371.092	376.73	272	3360	B	GFP	I
113180	GFP_I_1_B_14	370.971	376.881	273	3355	B	GFP	I
113120	GFP_I_1_B_14	371.408	376.832	274	3178	B	GFP	I
113298	GFP_I_1_B_14	371.093	376.935	275	3221	B	GFP	I
113240	GFP_I_1_B_14	370.695	377.097	276	3149	B	GFP	I
113356	GFP_I_1_B_14	371.134	377.02	277	3206	B	GFP	I
113417	GFP_I_1_B_14	370.806	377.186	278	3203	B	GFP	I
113538	GFP_I_1_B_14	371.03	377.345	279	3197	B	GFP	I
113478	GFP_I_1_B_14	370.877	377.408	280	3119	B	GFP	I
113598	GFP_I_1_B_14	370.721	377.52	281	3223	B	GFP	I
113655	GFP_I_1_B_14	370.566	377.531	282	3236	B	GFP	I
113845	GFP_I_1_B_14	370.663	377.849	283	3068	B	GFP	I
113720	GFP_I_1_B_14	370.817	378.18	284	3160	B	GFP	I
113784	GFP_I_1_B_14	370.797	378.116	285	3027	B	GFP	I
113903	GFP_I_1_B_14	371.07	378.191	286	3091	B	GFP	I
114152	GFP_I_1_B_14	371.091	378.061	287	3054	B	GFP	I
114091	GFP_I_1_B_14	371.17	377.984	288	3062	B	GFP	I
113968	GFP_I_1_B_14	371.261	378.113	289	2982	B	GFP	I
114029	GFP_I_1_B_14	371.078	378.08	290	3240	B	GFP	I
114329	GFP_I_1_B_14	371.386	378.258	291	3142	B	GFP	I
114270	GFP_I_1_B_14	371.383	378.525	292	3036	B	GFP	I
114213	GFP_I_1_B_14	371.214	378.559	293	2980	B	GFP	I
114387	GFP_I_1_B_14	371.17	378.915	294	3063	B	GFP	I
114446	GFP_I_1_B_14	371.366	378.753	295	2914	B	GFP	I
114562	GFP_I_1_B_14	371.533	379.06	296	3125	B	GFP	I
114620	GFP_I_1_B_14	371.771	379.046	297	3099	B	GFP	I
114503	GFP_I_1_B_14	371.673	379.293	298	3004	B	GFP	I
114733	GFP_I_1_B_14	371.751	379.3	299	3331	B	GFP	I
114677	GFP_I_1_B_14	371.531	379.181	300	3259	B	GFP	I
114790	GFP_I_1_B_14	371.502	379.789	301	3024	B	GFP	I
114849	GFP_I_1_B_14	371.619	379.812	302	3061	B	GFP	I
115070	GFP_I_1_B_14	371.364	379.588	303	2992	B	GFP	I
114903	GFP_I_1_B_14	371.44	379.912	304	3150	B	GFP	I
114962	GFP_I_1_B_14	371.422	379.904	305	2827	B	GFP	I
115016	GFP_I_1_B_14	371.159	380.12	306	2967	B	GFP	I
115184	GFP_I_1_B_14	371.172	379.996	307	3194	B	GFP	I
115126	GFP_I_1_B_14	371	380.279	308	3183	B	GFP	I
115243	GFP_I_1_B_14	371.096	380.343	309	3082	B	GFP	I
95801	GFP_I_3_B_17	116.244	203.989	0	4686	B	GFP	I
95480	GFP_I_3_B_17	116.026	204.026	1	4778	B	GFP	I
95642	GFP_I_3_B_17	116.002	203.88	2	4712	B	GFP	I
95561	GFP_I_3_B_17	116.104	204.075	3	4701	B	GFP	I
95723	GFP_I_3_B_17	115.994	204.102	4	5023	B	GFP	I
95398	GFP_I_3_B_17	116.087	204.243	5	4406	B	GFP	I
95887	GFP_I_3_B_17	116.126	204.214	6	4541	B	GFP	I
95966	GFP_I_3_B_17	116.013	204.312	7	4304	B	GFP	I
96049	GFP_I_3_B_17	116.187	204.447	8	4209	B	GFP	I
96281	GFP_I_3_B_17	116.544	204.398	9	4295	B	GFP	I
100088	GFP_I_3_B_17	117.018	204.681	63	3145	B	GFP	I
100160	GFP_I_3_B_17	117.071	204.918	64	2803	B	GFP	I
100438	GFP_I_3_B_17	117.224	204.187	68	3424	B	GFP	I
100507	GFP_I_3_B_17	117.473	203.715	69	3351	B	GFP	I
100576	GFP_I_3_B_17	116.943	204.812	70	2938	B	GFP	I
100644	GFP_I_3_B_17	116.832	204.111	71	3394	B	GFP	I
100708	GFP_I_3_B_17	116.96	203.829	72	3190	B	GFP	I
100778	GFP_I_3_B_17	116.75	204.336	73	3234	B	GFP	I
101040	GFP_I_3_B_17	116.7	204.536	75	2875	B	GFP	I
100908	GFP_I_3_B_17	116.691	204.338	76	3190	B	GFP	I
101173	GFP_I_3_B_17	116.642	204.624	79	2929	B	GFP	I
101239	GFP_I_3_B_17	116.919	204.301	80	3263	B	GFP	I
101307	GFP_I_3_B_17	116.885	203.999	81	3035	B	GFP	I
101508	GFP_I_3_B_17	116.834	204.018	82	3092	B	GFP	I
101376	GFP_I_3_B_17	116.705	204.372	83	3279	B	GFP	I
101572	GFP_I_3_B_17	116.53	204.86	84	2970	B	GFP	I
101442	GFP_I_3_B_17	116.595	204.698	85	3116	B	GFP	I
101645	GFP_I_3_B_17	116.758	204.61	86	3197	B	GFP	I
101711	GFP_I_3_B_17	116.728	204.759	87	2971	B	GFP	I
101779	GFP_I_3_B_17	116.737	204.869	88	3050	B	GFP	I
101845	GFP_I_3_B_17	116.738	204.972	89	3097	B	GFP	I
101912	GFP_I_3_B_17	116.818	204.995	90	3142	B	GFP	I
102121	GFP_I_3_B_17	116.74	204.71	91	3065	B	GFP	I
101980	GFP_I_3_B_17	116.952	204.608	92	2897	B	GFP	I
102052	GFP_I_3_B_17	117.021	204.477	93	3432	B	GFP	I
102189	GFP_I_3_B_17	117.1	204.533	94	2913	B	GFP	I
102263	GFP_I_3_B_17	117.024	204.492	95	3408	B	GFP	I
102333	GFP_I_3_B_17	116.929	204.836	96	3046	B	GFP	I
102403	GFP_I_3_B_17	117.039	204.667	97	2953	B	GFP	I
102797	GFP_I_3_B_17	117.443	204.636	98	3033	B	GFP	I
102474	GFP_I_3_B_17	117.217	204.569	99	2885	B	GFP	I
102539	GFP_I_3_B_17	117	204.768	100	2916	B	GFP	I
102665	GFP_I_3_B_17	117.381	204.958	101	2809	B	GFP	I
102603	GFP_I_3_B_17	117.397	204.724	102	2912	B	GFP	I
102731	GFP_I_3_B_17	117.597	204.581	103	3055	B	GFP	I
103001	GFP_I_3_B_17	117.507	204.666	104	2918	B	GFP	I
102869	GFP_I_3_B_17	117.917	204.506	105	3134	B	GFP	I
102937	GFP_I_3_B_17	117.878	204.758	106	3121	B	GFP	I
103137	GFP_I_3_B_17	117.927	204.978	107	3029	B	GFP	I
103068	GFP_I_3_B_17	118.183	204.886	108	2911	B	GFP	I
103199	GFP_I_3_B_17	118.14	205.146	109	3106	B	GFP	I
103323	GFP_I_3_B_17	118.55	204.938	110	3209	B	GFP	I
103262	GFP_I_3_B_17	118.687	205.148	111	3311	B	GFP	I
103387	GFP_I_3_B_17	118.523	205.306	112	3360	B	GFP	I
103449	GFP_I_3_B_17	118.576	205.205	113	3394	B	GFP	I
103827	GFP_I_3_B_17	118.706	205.367	114	3329	B	GFP	I
103516	GFP_I_3_B_17	118.581	205.519	115	2805	B	GFP	I
103579	GFP_I_3_B_17	118.736	205.493	116	3355	B	GFP	I
103644	GFP_I_3_B_17	118.53	206.027	117	3028	B	GFP	I
103766	GFP_I_3_B_17	118.786	206.028	118	3184	B	GFP	I
103705	GFP_I_3_B_17	119.054	206.093	119	3048	B	GFP	I
103893	GFP_I_3_B_17	118.869	206.411	120	2917	B	GFP	I
103956	GFP_I_3_B_17	118.881	206.387	121	2890	B	GFP	I
104018	GFP_I_3_B_17	118.92	206.442	122	2904	B	GFP	I
104077	GFP_I_3_B_17	119.164	206.232	123	3140	B	GFP	I
104263	GFP_I_3_B_17	118.794	206.509	124	2690	B	GFP	I
104141	GFP_I_3_B_17	118.916	206.299	125	3040	B	GFP	I
104202	GFP_I_3_B_17	118.991	206.095	126	3047	B	GFP	I
104324	GFP_I_3_B_17	119.088	206.282	127	2899	B	GFP	I
104384	GFP_I_3_B_17	118.88	206.255	128	3043	B	GFP	I
104443	GFP_I_3_B_17	119.03	206.412	129	3158	B	GFP	I
104505	GFP_I_3_B_17	119.074	206.237	130	2960	B	GFP	I
104630	GFP_I_3_B_17	119.098	206.304	131	3025	B	GFP	I
104569	GFP_I_3_B_17	119.138	206.349	132	2988	B	GFP	I
104692	GFP_I_3_B_17	119.152	206.394	133	2858	B	GFP	I
104752	GFP_I_3_B_17	118.911	206.608	134	2788	B	GFP	I
104814	GFP_I_3_B_17	119.162	206.611	135	2755	B	GFP	I
104874	GFP_I_3_B_17	119.176	206.765	136	2629	B	GFP	I
104934	GFP_I_3_B_17	119.212	206.613	137	2762	B	GFP	I
105053	GFP_I_3_B_17	119.273	206.522	138	2738	B	GFP	I
105176	GFP_I_3_B_17	119.461	206.58	139	2682	B	GFP	I
104994	GFP_I_3_B_17	118.93	206.695	140	2919	B	GFP	I
105115	GFP_I_3_B_17	119.05	206.705	141	2686	B	GFP	I
105238	GFP_I_3_B_17	119.224	206.579	142	2827	B	GFP	I
105363	GFP_I_3_B_17	119.216	206.771	143	2963	B	GFP	I
105300	GFP_I_3_B_17	119.51	206.588	144	2893	B	GFP	I
105421	GFP_I_3_B_17	119.3	206.867	145	2717	B	GFP	I
105482	GFP_I_3_B_17	119.485	206.726	146	2693	B	GFP	I
105541	GFP_I_3_B_17	119.441	206.835	147	2548	B	GFP	I
105603	GFP_I_3_B_17	119.348	207.006	148	2692	B	GFP	I
105660	GFP_I_3_B_17	119.345	207.029	149	2911	B	GFP	I
105720	GFP_I_3_B_17	119.513	206.966	150	2834	B	GFP	I
105780	GFP_I_3_B_17	119.428	207.078	151	2720	B	GFP	I
105844	GFP_I_3_B_17	119.415	207.065	152	2600	B	GFP	I
105904	GFP_I_3_B_17	119.741	206.731	153	2717	B	GFP	I
105959	GFP_I_3_B_17	119.384	207.1	154	2719	B	GFP	I
106128	GFP_I_3_B_17	119.312	207.388	155	2603	B	GFP	I
106014	GFP_I_3_B_17	119.196	207.009	156	2584	B	GFP	I
106072	GFP_I_3_B_17	119.33	206.965	157	2582	B	GFP	I
106191	GFP_I_3_B_17	119.145	206.936	158	2623	B	GFP	I
106251	GFP_I_3_B_17	119.197	207.057	159	2650	B	GFP	I
106611	GFP_I_3_B_17	118.807	207.139	163	2530	B	GFP	I
106491	GFP_I_3_B_17	118.971	207.29	164	2621	B	GFP	I
106553	GFP_I_3_B_17	118.76	207.116	165	2531	B	GFP	I
109859	GFP_I_3_B_17	116.582	210.249	218	2313	B	GFP	I
109801	GFP_I_3_B_17	116.51	210.293	219	2396	B	GFP	I
109919	GFP_I_3_B_17	116.635	210.27	220	2375	B	GFP	I
109980	GFP_I_3_B_17	116.401	210.448	221	2330	B	GFP	I
110158	GFP_I_3_B_17	116.422	210.087	224	2409	B	GFP	I
110169	GFP_I_3_B_17	116.7	210.197	225	2439	B	GFP	I
110276	GFP_I_3_B_17	117.094	209.936	227	2391	B	GFP	I
110395	GFP_I_3_B_17	117.191	209.77	228	2387	B	GFP	I
110453	GFP_I_3_B_17	117.084	210.038	229	2401	B	GFP	I
110580	GFP_I_3_B_17	117.172	209.715	231	2423	B	GFP	I
110642	GFP_I_3_B_17	117.283	209.558	232	2353	B	GFP	I
110703	GFP_I_3_B_17	117.304	209.811	233	2439	B	GFP	I
110765	GFP_I_3_B_17	117.383	209.632	234	2389	B	GFP	I
110820	GFP_I_3_B_17	117.826	209.175	235	2503	B	GFP	I
110992	GFP_I_3_B_17	117.944	209.278	236	2651	B	GFP	I
110877	GFP_I_3_B_17	117.936	209.449	237	2655	B	GFP	I
110935	GFP_I_3_B_17	117.988	209.321	238	2698	B	GFP	I
111050	GFP_I_3_B_17	118.161	209.269	239	2650	B	GFP	I
111111	GFP_I_3_B_17	118.375	209.204	240	2722	B	GFP	I
111177	GFP_I_3_B_17	118.381	209.103	241	2509	B	GFP	I
111233	GFP_I_3_B_17	118.53	209.016	242	2690	B	GFP	I
111294	GFP_I_3_B_17	118.428	208.972	243	2614	B	GFP	I
111351	GFP_I_3_B_17	118.603	209.04	244	2632	B	GFP	I
111415	GFP_I_3_B_17	118.831	208.845	245	2934	B	GFP	I
111474	GFP_I_3_B_17	118.932	208.809	246	2673	B	GFP	I
111532	GFP_I_3_B_17	118.982	208.741	247	2620	B	GFP	I
111590	GFP_I_3_B_17	119.109	208.561	248	2703	B	GFP	I
111651	GFP_I_3_B_17	118.762	208.73	249	2513	B	GFP	I
111710	GFP_I_3_B_17	118.952	208.7	250	2733	B	GFP	I
111883	GFP_I_3_B_17	119.42	208.455	251	2795	B	GFP	I
111825	GFP_I_3_B_17	119.204	208.688	252	2492	B	GFP	I
111768	GFP_I_3_B_17	119.426	208.575	253	2540	B	GFP	I
111942	GFP_I_3_B_17	119.633	208.397	254	3051	B	GFP	I
112001	GFP_I_3_B_17	119.29	208.704	255	2472	B	GFP	I
112056	GFP_I_3_B_17	119.493	208.419	256	2702	B	GFP	I
112120	GFP_I_3_B_17	119.803	208.003	257	2944	B	GFP	I
112237	GFP_I_3_B_17	119.845	207.826	259	2792	B	GFP	I
112297	GFP_I_3_B_17	120.123	207.652	260	2910	B	GFP	I
112662	GFP_I_3_B_17	120.104	207.751	266	2565	B	GFP	I
112722	GFP_I_3_B_17	120.141	207.872	267	2735	B	GFP	I
95805	GFP_I_3_B_20	120.478	214.234	0	7319	B	GFP	I
95484	GFP_I_3_B_20	120.335	214.225	1	7766	B	GFP	I
95646	GFP_I_3_B_20	120.354	214.288	2	7725	B	GFP	I
95565	GFP_I_3_B_20	120.465	214.326	3	7434	B	GFP	I
95727	GFP_I_3_B_20	120.341	214.301	4	7131	B	GFP	I
95402	GFP_I_3_B_20	120.444	214.416	5	6880	B	GFP	I
95891	GFP_I_3_B_20	120.419	214.264	6	7073	B	GFP	I
95970	GFP_I_3_B_20	120.382	214.481	7	7704	B	GFP	I
96054	GFP_I_3_B_20	120.822	214.633	8	7707	B	GFP	I
96287	GFP_I_3_B_20	120.965	214.736	9	7345	B	GFP	I
97286	GFP_I_3_B_20	121.463	215.244	24	2480	B	GFP	I
97503	GFP_I_3_B_20	121.453	215.206	25	2607	B	GFP	I
97358	GFP_I_3_B_20	121.309	215.088	26	2589	B	GFP	I
97435	GFP_I_3_B_20	121.496	215.325	27	2655	B	GFP	I
97577	GFP_I_3_B_20	121.514	215.297	28	2875	B	GFP	I
97651	GFP_I_3_B_20	121.727	215.547	29	2850	B	GFP	I
97798	GFP_I_3_B_20	121.578	215.488	30	2836	B	GFP	I
97724	GFP_I_3_B_20	121.46	215.523	31	3234	B	GFP	I
97872	GFP_I_3_B_20	121.362	215.619	32	3116	B	GFP	I
98017	GFP_I_3_B_20	121.793	215.68	33	3262	B	GFP	I
97944	GFP_I_3_B_20	121.918	215.69	34	2884	B	GFP	I
98090	GFP_I_3_B_20	121.92	215.851	35	3154	B	GFP	I
98166	GFP_I_3_B_20	121.831	216.006	36	3046	B	GFP	I
98314	GFP_I_3_B_20	121.753	215.9	37	3068	B	GFP	I
98387	GFP_I_3_B_20	121.74	216.001	38	3410	B	GFP	I
98238	GFP_I_3_B_20	121.8	215.856	39	2992	B	GFP	I
98461	GFP_I_3_B_20	121.73	216.192	40	3410	B	GFP	I
98530	GFP_I_3_B_20	121.433	216.159	41	3311	B	GFP	I
98604	GFP_I_3_B_20	121.395	216.122	42	3115	B	GFP	I
98681	GFP_I_3_B_20	121.453	216.281	43	3251	B	GFP	I
98756	GFP_I_3_B_20	121.182	216.131	44	3507	B	GFP	I
98827	GFP_I_3_B_20	120.866	216.083	45	3548	B	GFP	I
98902	GFP_I_3_B_20	120.933	216.076	46	3295	B	GFP	I
98978	GFP_I_3_B_20	120.948	216.273	47	3385	B	GFP	I
99053	GFP_I_3_B_20	120.902	216.327	48	3134	B	GFP	I
99122	GFP_I_3_B_20	120.548	216.274	49	3107	B	GFP	I
99261	GFP_I_3_B_20	120.706	216.341	50	3435	B	GFP	I
99469	GFP_I_3_B_20	120.829	216.405	51	3310	B	GFP	I
99332	GFP_I_3_B_20	120.651	216.491	52	3497	B	GFP	I
99193	GFP_I_3_B_20	121.049	216.457	53	3312	B	GFP	I
99536	GFP_I_3_B_20	120.727	216.4	54	3565	B	GFP	I
99606	GFP_I_3_B_20	120.796	216.971	55	3451	B	GFP	I
99400	GFP_I_3_B_20	120.651	216.884	56	3654	B	GFP	I
99678	GFP_I_3_B_20	120.721	216.972	57	3228	B	GFP	I
99747	GFP_I_3_B_20	120.656	216.856	58	3223	B	GFP	I
99957	GFP_I_3_B_20	120.413	216.757	59	3138	B	GFP	I
99814	GFP_I_3_B_20	120.486	216.794	60	3336	B	GFP	I
99885	GFP_I_3_B_20	120.377	216.716	61	3252	B	GFP	I
100023	GFP_I_3_B_20	120.609	216.663	62	3498	B	GFP	I
100092	GFP_I_3_B_20	120.504	216.692	63	3350	B	GFP	I
100164	GFP_I_3_B_20	120.323	216.929	64	3700	B	GFP	I
100230	GFP_I_3_B_20	120.238	217.003	65	3600	B	GFP	I
100371	GFP_I_3_B_20	120.354	217.055	66	3344	B	GFP	I
100300	GFP_I_3_B_20	120.423	216.888	67	3351	B	GFP	I
100442	GFP_I_3_B_20	119.937	216.635	68	3435	B	GFP	I
100511	GFP_I_3_B_20	119.817	216.653	69	3497	B	GFP	I
100580	GFP_I_3_B_20	119.687	216.837	70	3396	B	GFP	I
100648	GFP_I_3_B_20	119.512	216.41	71	3493	B	GFP	I
100712	GFP_I_3_B_20	119.725	216.238	72	3887	B	GFP	I
100782	GFP_I_3_B_20	119.638	216.303	73	3535	B	GFP	I
100850	GFP_I_3_B_20	119.643	216.26	74	3644	B	GFP	I
101044	GFP_I_3_B_20	119.627	216.345	75	3561	B	GFP	I
100913	GFP_I_3_B_20	119.697	216.43	76	3561	B	GFP	I
100980	GFP_I_3_B_20	119.683	216.305	77	3700	B	GFP	I
101110	GFP_I_3_B_20	119.707	216.415	78	3452	B	GFP	I
101177	GFP_I_3_B_20	119.676	216.343	79	3692	B	GFP	I
101243	GFP_I_3_B_20	119.906	216.314	80	3423	B	GFP	I
101311	GFP_I_3_B_20	119.702	216.156	81	3620	B	GFP	I
101512	GFP_I_3_B_20	119.978	216.262	82	3462	B	GFP	I
101380	GFP_I_3_B_20	119.974	216.236	83	3583	B	GFP	I
101578	GFP_I_3_B_20	120.004	216.497	84	3787	B	GFP	I
101446	GFP_I_3_B_20	120.078	216.364	85	3617	B	GFP	I
101649	GFP_I_3_B_20	120.28	216.321	86	3867	B	GFP	I
101715	GFP_I_3_B_20	120.343	216.57	87	3784	B	GFP	I
101783	GFP_I_3_B_20	120.269	216.515	88	3813	B	GFP	I
101849	GFP_I_3_B_20	120.267	216.595	89	3903	B	GFP	I
101916	GFP_I_3_B_20	120.212	216.593	90	3579	B	GFP	I
102126	GFP_I_3_B_20	119.901	216.424	91	3613	B	GFP	I
101985	GFP_I_3_B_20	119.943	216.411	92	3484	B	GFP	I
102057	GFP_I_3_B_20	119.709	216.327	93	3488	B	GFP	I
102195	GFP_I_3_B_20	120.1	216.429	94	3485	B	GFP	I
102268	GFP_I_3_B_20	120.222	216.417	95	3644	B	GFP	I
102338	GFP_I_3_B_20	120.38	216.497	96	3898	B	GFP	I
102408	GFP_I_3_B_20	120.285	216.43	97	3941	B	GFP	I
102802	GFP_I_3_B_20	120.815	216.516	98	4158	B	GFP	I
102479	GFP_I_3_B_20	120.62	216.156	99	3892	B	GFP	I
102544	GFP_I_3_B_20	120.35	216.267	100	3879	B	GFP	I
102670	GFP_I_3_B_20	120.835	216.311	101	3860	B	GFP	I
102608	GFP_I_3_B_20	120.717	216.379	102	3818	B	GFP	I
102736	GFP_I_3_B_20	120.743	216.211	103	3756	B	GFP	I
103006	GFP_I_3_B_20	120.753	216.23	104	3878	B	GFP	I
102874	GFP_I_3_B_20	121.104	216.438	105	3628	B	GFP	I
102942	GFP_I_3_B_20	121.297	216.46	106	3941	B	GFP	I
103142	GFP_I_3_B_20	121.184	216.773	107	3982	B	GFP	I
103073	GFP_I_3_B_20	121.291	216.575	108	4054	B	GFP	I
103203	GFP_I_3_B_20	121.537	216.829	109	3946	B	GFP	I
103328	GFP_I_3_B_20	121.443	216.744	110	4046	B	GFP	I
103267	GFP_I_3_B_20	121.804	216.915	111	4079	B	GFP	I
103392	GFP_I_3_B_20	121.65	216.964	112	3913	B	GFP	I
103454	GFP_I_3_B_20	121.519	217.064	113	4018	B	GFP	I
103832	GFP_I_3_B_20	121.708	217.22	114	4270	B	GFP	I
103521	GFP_I_3_B_20	121.78	217.27	115	4256	B	GFP	I
103584	GFP_I_3_B_20	121.66	217.409	116	4213	B	GFP	I
103648	GFP_I_3_B_20	121.924	217.506	117	4107	B	GFP	I
103772	GFP_I_3_B_20	121.974	217.506	118	4105	B	GFP	I
103710	GFP_I_3_B_20	121.678	217.641	119	4109	B	GFP	I
103898	GFP_I_3_B_20	121.656	217.65	120	4283	B	GFP	I
103961	GFP_I_3_B_20	121.845	217.88	121	4274	B	GFP	I
104023	GFP_I_3_B_20	121.819	217.881	122	4119	B	GFP	I
104082	GFP_I_3_B_20	121.563	217.954	123	4389	B	GFP	I
104268	GFP_I_3_B_20	121.456	217.868	124	4120	B	GFP	I
104146	GFP_I_3_B_20	121.376	217.833	125	4274	B	GFP	I
104207	GFP_I_3_B_20	121.487	217.833	126	3988	B	GFP	I
104330	GFP_I_3_B_20	121.494	217.826	127	4247	B	GFP	I
104389	GFP_I_3_B_20	121.154	217.669	128	3936	B	GFP	I
104448	GFP_I_3_B_20	121.52	217.871	129	4248	B	GFP	I
104510	GFP_I_3_B_20	121.339	217.809	130	3857	B	GFP	I
104635	GFP_I_3_B_20	121.531	217.89	131	4098	B	GFP	I
104574	GFP_I_3_B_20	121.405	217.875	132	4031	B	GFP	I
104697	GFP_I_3_B_20	121.256	217.829	133	4313	B	GFP	I
104757	GFP_I_3_B_20	121.197	217.77	134	3958	B	GFP	I
104819	GFP_I_3_B_20	121.302	217.931	135	3762	B	GFP	I
104879	GFP_I_3_B_20	121.381	218.047	136	3759	B	GFP	I
104939	GFP_I_3_B_20	121.483	217.945	137	3824	B	GFP	I
105059	GFP_I_3_B_20	121.249	217.81	138	3830	B	GFP	I
105182	GFP_I_3_B_20	121.487	217.837	139	3970	B	GFP	I
104999	GFP_I_3_B_20	121.183	217.861	140	3609	B	GFP	I
105120	GFP_I_3_B_20	121.237	218.149	141	3616	B	GFP	I
105243	GFP_I_3_B_20	121.212	218.058	142	4249	B	GFP	I
105368	GFP_I_3_B_20	121.381	218.142	143	4035	B	GFP	I
105305	GFP_I_3_B_20	121.365	218.125	144	3372	B	GFP	I
105426	GFP_I_3_B_20	121.396	218.131	145	3528	B	GFP	I
105487	GFP_I_3_B_20	121.307	218.147	146	3696	B	GFP	I
105546	GFP_I_3_B_20	121.328	218.212	147	3513	B	GFP	I
105607	GFP_I_3_B_20	121.562	218.268	148	3652	B	GFP	I
105665	GFP_I_3_B_20	121.451	218.498	149	3513	B	GFP	I
105726	GFP_I_3_B_20	121.4	218.407	150	3613	B	GFP	I
105785	GFP_I_3_B_20	121.441	218.26	151	3642	B	GFP	I
105849	GFP_I_3_B_20	121.324	218.301	152	3471	B	GFP	I
105909	GFP_I_3_B_20	121.649	218.226	153	3691	B	GFP	I
105963	GFP_I_3_B_20	121.434	218.387	154	3515	B	GFP	I
106133	GFP_I_3_B_20	121.626	218.437	155	3648	B	GFP	I
106018	GFP_I_3_B_20	121.345	218.349	156	3327	B	GFP	I
106077	GFP_I_3_B_20	121.039	218.454	157	3774	B	GFP	I
106196	GFP_I_3_B_20	121.063	218.393	158	3749	B	GFP	I
106256	GFP_I_3_B_20	120.984	218.43	159	3870	B	GFP	I
106317	GFP_I_3_B_20	120.836	218.415	160	3640	B	GFP	I
106376	GFP_I_3_B_20	120.54	218.279	161	3749	B	GFP	I
106436	GFP_I_3_B_20	120.509	218.422	162	3558	B	GFP	I
106616	GFP_I_3_B_20	120.627	218.333	163	3739	B	GFP	I
106495	GFP_I_3_B_20	120.818	218.341	164	3559	B	GFP	I
106557	GFP_I_3_B_20	120.586	218.41	165	3759	B	GFP	I
106674	GFP_I_3_B_20	120.628	218.237	166	4096	B	GFP	I
106737	GFP_I_3_B_20	120.409	218.182	167	3899	B	GFP	I
106863	GFP_I_3_B_20	120.266	218.172	168	4125	B	GFP	I
106801	GFP_I_3_B_20	120.61	218.276	169	4134	B	GFP	I
106925	GFP_I_3_B_20	120.776	218.412	170	3791	B	GFP	I
107110	GFP_I_3_B_20	120.85	218.724	171	4096	B	GFP	I
107046	GFP_I_3_B_20	120.382	218.729	172	4361	B	GFP	I
106987	GFP_I_3_B_20	120.524	218.758	173	4072	B	GFP	I
107169	GFP_I_3_B_20	120.085	218.692	174	3999	B	GFP	I
107229	GFP_I_3_B_20	119.933	218.629	175	4149	B	GFP	I
107291	GFP_I_3_B_20	119.932	218.685	176	4179	B	GFP	I
107351	GFP_I_3_B_20	119.99	218.302	177	3796	B	GFP	I
107527	GFP_I_3_B_20	119.645	218.538	178	3940	B	GFP	I
107410	GFP_I_3_B_20	119.578	218.738	179	3896	B	GFP	I
107589	GFP_I_3_B_20	119.376	218.554	180	3791	B	GFP	I
107470	GFP_I_3_B_20	119.042	218.396	181	3660	B	GFP	I
107645	GFP_I_3_B_20	119.026	218.465	182	3491	B	GFP	I
107699	GFP_I_3_B_20	119.264	218.448	183	3690	B	GFP	I
107938	GFP_I_3_B_20	118.986	218.604	184	3774	B	GFP	I
107997	GFP_I_3_B_20	119.291	218.676	185	3965	B	GFP	I
107820	GFP_I_3_B_20	119.055	218.391	186	3942	B	GFP	I
108119	GFP_I_3_B_20	119.127	218.457	187	3787	B	GFP	I
107880	GFP_I_3_B_20	119.161	218.543	188	3895	B	GFP	I
107759	GFP_I_3_B_20	119.223	218.556	189	4076	B	GFP	I
108058	GFP_I_3_B_20	119.336	218.775	190	3972	B	GFP	I
108178	GFP_I_3_B_20	119.147	218.646	191	3867	B	GFP	I
108362	GFP_I_3_B_20	118.926	218.851	192	4037	B	GFP	I
108240	GFP_I_3_B_20	118.998	219.2	193	4114	B	GFP	I
108299	GFP_I_3_B_20	118.971	218.992	194	3821	B	GFP	I
108423	GFP_I_3_B_20	118.858	219.136	195	4242	B	GFP	I
108483	GFP_I_3_B_20	118.788	219.253	196	3855	B	GFP	I
108542	GFP_I_3_B_20	118.686	219.373	197	4169	B	GFP	I
108602	GFP_I_3_B_20	118.485	219.217	198	3679	B	GFP	I
108666	GFP_I_3_B_20	118.481	219.266	199	4105	B	GFP	I
108912	GFP_I_3_B_20	118.355	219.447	200	3841	B	GFP	I
108726	GFP_I_3_B_20	118.675	219.586	201	4103	B	GFP	I
108787	GFP_I_3_B_20	118.644	219.723	202	3742	B	GFP	I
108848	GFP_I_3_B_20	118.648	219.562	203	3910	B	GFP	I
109033	GFP_I_3_B_20	118.519	219.668	204	3672	B	GFP	I
108971	GFP_I_3_B_20	118.59	219.632	205	3981	B	GFP	I
109092	GFP_I_3_B_20	118.539	219.795	206	3847	B	GFP	I
109155	GFP_I_3_B_20	118.49	219.866	207	4032	B	GFP	I
109276	GFP_I_3_B_20	118.446	220.155	208	3880	B	GFP	I
109340	GFP_I_3_B_20	118.279	220.306	209	3775	B	GFP	I
109218	GFP_I_3_B_20	118.502	220.508	210	3826	B	GFP	I
109401	GFP_I_3_B_20	118.73	220.584	211	3800	B	GFP	I
109519	GFP_I_3_B_20	118.633	220.575	212	3726	B	GFP	I
109460	GFP_I_3_B_20	118.792	220.741	213	3663	B	GFP	I
109578	GFP_I_3_B_20	118.644	220.818	214	3583	B	GFP	I
109635	GFP_I_3_B_20	118.504	220.669	215	3671	B	GFP	I
109749	GFP_I_3_B_20	118.604	220.817	216	3663	B	GFP	I
109692	GFP_I_3_B_20	118.445	220.8	217	3645	B	GFP	I
109862	GFP_I_3_B_20	118.624	221.227	218	3719	B	GFP	I
109805	GFP_I_3_B_20	118.506	221.219	219	3385	B	GFP	I
109922	GFP_I_3_B_20	118.489	221.194	220	3530	B	GFP	I
109983	GFP_I_3_B_20	118.636	221.386	221	3399	B	GFP	I
110038	GFP_I_3_B_20	118.171	221.322	222	3595	B	GFP	I
110097	GFP_I_3_B_20	118.2	221.182	223	3504	B	GFP	I
110166	GFP_I_3_B_20	118.136	221.328	224	3549	B	GFP	I
110177	GFP_I_3_B_20	118.345	221.189	225	3642	B	GFP	I
110338	GFP_I_3_B_20	118.265	221.128	226	3990	B	GFP	I
110280	GFP_I_3_B_20	118.437	221.129	227	3904	B	GFP	I
110400	GFP_I_3_B_20	118.374	220.965	228	3891	B	GFP	I
110457	GFP_I_3_B_20	118.507	221.112	229	3872	B	GFP	I
110523	GFP_I_3_B_20	118.413	220.822	230	3774	B	GFP	I
110584	GFP_I_3_B_20	118.658	221.032	231	3878	B	GFP	I
110645	GFP_I_3_B_20	118.501	220.815	232	3965	B	GFP	I
110706	GFP_I_3_B_20	118.662	220.827	233	3920	B	GFP	I
110768	GFP_I_3_B_20	118.545	220.652	234	3801	B	GFP	I
110824	GFP_I_3_B_20	118.699	220.368	235	3685	B	GFP	I
110996	GFP_I_3_B_20	118.671	220.432	236	3831	B	GFP	I
110881	GFP_I_3_B_20	119.046	220.641	237	3717	B	GFP	I
110939	GFP_I_3_B_20	118.96	220.606	238	3762	B	GFP	I
111055	GFP_I_3_B_20	118.953	220.664	239	3607	B	GFP	I
111116	GFP_I_3_B_20	119.062	220.382	240	3231	B	GFP	I
111179	GFP_I_3_B_20	119.067	220.449	241	3438	B	GFP	I
111238	GFP_I_3_B_20	119.043	220.411	242	3517	B	GFP	I
111298	GFP_I_3_B_20	119.21	220.434	243	3268	B	GFP	I
111354	GFP_I_3_B_20	119.111	220.453	244	3473	B	GFP	I
111418	GFP_I_3_B_20	119.129	220.4	245	3548	B	GFP	I
111477	GFP_I_3_B_20	119.213	220.289	246	3553	B	GFP	I
111535	GFP_I_3_B_20	119.26	220.003	247	3627	B	GFP	I
111593	GFP_I_3_B_20	119.44	220.011	248	3758	B	GFP	I
111655	GFP_I_3_B_20	119.496	219.978	249	3521	B	GFP	I
111713	GFP_I_3_B_20	119.456	220.193	250	3534	B	GFP	I
111885	GFP_I_3_B_20	119.459	220.075	251	3631	B	GFP	I
111829	GFP_I_3_B_20	119.801	220.206	252	3723	B	GFP	I
111771	GFP_I_3_B_20	119.748	220.344	253	3823	B	GFP	I
111946	GFP_I_3_B_20	119.721	220.091	254	3895	B	GFP	I
112003	GFP_I_3_B_20	119.69	220.13	255	3842	B	GFP	I
112061	GFP_I_3_B_20	119.822	220.056	256	3911	B	GFP	I
112124	GFP_I_3_B_20	119.465	219.968	257	3545	B	GFP	I
112181	GFP_I_3_B_20	119.823	219.922	258	4147	B	GFP	I
112241	GFP_I_3_B_20	119.784	219.838	259	4005	B	GFP	I
112301	GFP_I_3_B_20	119.772	219.839	260	3855	B	GFP	I
112362	GFP_I_3_B_20	119.849	219.8	261	3859	B	GFP	I
112424	GFP_I_3_B_20	120.147	219.742	262	4162	B	GFP	I
112487	GFP_I_3_B_20	119.964	219.59	263	4552	B	GFP	I
112547	GFP_I_3_B_20	119.951	219.742	264	4073	B	GFP	I
112607	GFP_I_3_B_20	119.764	219.751	265	4445	B	GFP	I
112665	GFP_I_3_B_20	119.753	219.632	266	4021	B	GFP	I
112725	GFP_I_3_B_20	119.694	219.821	267	4079	B	GFP	I
112787	GFP_I_3_B_20	119.657	219.792	268	4297	B	GFP	I
112846	GFP_I_3_B_20	119.77	219.792	269	3888	B	GFP	I
112907	GFP_I_3_B_20	119.495	219.651	270	4091	B	GFP	I
112966	GFP_I_3_B_20	119.712	219.833	271	4129	B	GFP	I
113023	GFP_I_3_B_20	119.856	219.936	272	3710	B	GFP	I
113144	GFP_I_3_B_20	119.808	220.084	273	3823	B	GFP	I
113084	GFP_I_3_B_20	119.964	220.121	274	3852	B	GFP	I
113263	GFP_I_3_B_20	120.025	220.303	275	3721	B	GFP	I
113204	GFP_I_3_B_20	119.979	220.338	276	3726	B	GFP	I
113321	GFP_I_3_B_20	120.147	220.422	277	3694	B	GFP	I
113380	GFP_I_3_B_20	120.126	220.374	278	3937	B	GFP	I
113502	GFP_I_3_B_20	120.192	220.498	279	3449	B	GFP	I
113442	GFP_I_3_B_20	119.843	220.489	280	3339	B	GFP	I
113561	GFP_I_3_B_20	119.728	220.584	281	3658	B	GFP	I
113622	GFP_I_3_B_20	119.92	220.299	282	3333	B	GFP	I
113809	GFP_I_3_B_20	119.672	220.43	283	3649	B	GFP	I
113679	GFP_I_3_B_20	119.696	220.657	284	3903	B	GFP	I
113745	GFP_I_3_B_20	119.679	220.658	285	3411	B	GFP	I
113870	GFP_I_3_B_20	119.796	220.713	286	3628	B	GFP	I
114116	GFP_I_3_B_20	119.563	220.812	287	3473	B	GFP	I
114052	GFP_I_3_B_20	119.484	220.766	288	3277	B	GFP	I
113928	GFP_I_3_B_20	119.219	220.904	289	3488	B	GFP	I
113992	GFP_I_3_B_20	119.216	220.87	290	3410	B	GFP	I
114292	GFP_I_3_B_20	119.098	220.968	291	3588	B	GFP	I
114235	GFP_I_3_B_20	119.021	220.94	292	3519	B	GFP	I
114174	GFP_I_3_B_20	119.47	221.023	293	3574	B	GFP	I
114352	GFP_I_3_B_20	119.354	221.117	294	3554	B	GFP	I
114408	GFP_I_3_B_20	119.657	221.228	295	3717	B	GFP	I
114528	GFP_I_3_B_20	119.734	221.262	296	3767	B	GFP	I
114586	GFP_I_3_B_20	119.724	221.405	297	3728	B	GFP	I
114470	GFP_I_3_B_20	119.878	221.405	298	4127	B	GFP	I
114700	GFP_I_3_B_20	119.735	221.242	299	3669	B	GFP	I
114642	GFP_I_3_B_20	119.586	221.241	300	4038	B	GFP	I
114756	GFP_I_3_B_20	119.607	221.178	301	3703	B	GFP	I
114812	GFP_I_3_B_20	119.463	221.156	302	3950	B	GFP	I
115038	GFP_I_3_B_20	119.144	221.208	303	3817	B	GFP	I
114871	GFP_I_3_B_20	119.349	221.406	304	4016	B	GFP	I
114925	GFP_I_3_B_20	119.119	221.287	305	4042	B	GFP	I
114982	GFP_I_3_B_20	119.071	221.532	306	3910	B	GFP	I
115149	GFP_I_3_B_20	119.148	221.634	307	3883	B	GFP	I
115091	GFP_I_3_B_20	119	221.562	308	4108	B	GFP	I
115205	GFP_I_3_B_20	119.481	221.719	309	4092	B	GFP	I
155171	GFP_II_4_B_1	135.398	264.564	0	3323	B	GFP	II
155130	GFP_II_4_B_1	135.417	264.434	1	3199	B	GFP	II
155192	GFP_II_4_B_1	135.771	264.845	2	3483	B	GFP	II
155212	GFP_II_4_B_1	136.036	264.626	3	3330	B	GFP	II
155150	GFP_II_4_B_1	135.646	264.323	4	3322	B	GFP	II
155231	GFP_II_4_B_1	135.768	264.365	5	3462	B	GFP	II
155292	GFP_II_4_B_1	135.613	264.731	6	3450	B	GFP	II
155253	GFP_II_4_B_1	135.185	264.573	7	3329	B	GFP	II
155313	GFP_II_4_B_1	135.623	265.05	8	3483	B	GFP	II
155272	GFP_II_4_B_1	135.418	264.726	9	3840	B	GFP	II
155651	GFP_II_4_B_1	135.922	266.566	27	1024	B	GFP	II
155671	GFP_II_4_B_1	135.978	266.105	28	1052	B	GFP	II
155693	GFP_II_4_B_1	136.245	266.525	29	1103	B	GFP	II
155713	GFP_II_4_B_1	135.737	266.65	30	1046	B	GFP	II
155732	GFP_II_4_B_1	135.994	266.359	31	1039	B	GFP	II
155753	GFP_II_4_B_1	136.037	266.253	32	1080	B	GFP	II
155774	GFP_II_4_B_1	135.827	266.385	33	1129	B	GFP	II
155794	GFP_II_4_B_1	136.003	266.215	34	1127	B	GFP	II
155815	GFP_II_4_B_1	135.714	266.007	35	1138	B	GFP	II
155835	GFP_II_4_B_1	135.754	265.932	36	1227	B	GFP	II
155855	GFP_II_4_B_1	135.958	265.803	37	1201	B	GFP	II
155875	GFP_II_4_B_1	136.163	265.885	38	1214	B	GFP	II
155894	GFP_II_4_B_1	136.112	265.893	39	1175	B	GFP	II
155913	GFP_II_4_B_1	136.05	265.725	40	1211	B	GFP	II
155932	GFP_II_4_B_1	136.262	265.716	41	1195	B	GFP	II
155950	GFP_II_4_B_1	136.176	265.911	42	1126	B	GFP	II
155968	GFP_II_4_B_1	136.12	265.42	43	1200	B	GFP	II
155986	GFP_II_4_B_1	135.969	265.323	44	1163	B	GFP	II
156005	GFP_II_4_B_1	135.913	265.473	45	1212	B	GFP	II
156023	GFP_II_4_B_1	135.907	265.394	46	1298	B	GFP	II
156041	GFP_II_4_B_1	135.825	265.125	47	1202	B	GFP	II
156060	GFP_II_4_B_1	135.933	265.136	48	1328	B	GFP	II
156077	GFP_II_4_B_1	135.986	265.268	49	1230	B	GFP	II
156095	GFP_II_4_B_1	135.814	264.788	50	1321	B	GFP	II
156113	GFP_II_4_B_1	136.072	264.805	51	1286	B	GFP	II
156150	GFP_II_4_B_1	135.252	264.77	52	1282	B	GFP	II
156131	GFP_II_4_B_1	135.37	264.43	53	1268	B	GFP	II
156167	GFP_II_4_B_1	135.311	264.582	54	1218	B	GFP	II
156187	GFP_II_4_B_1	135.376	264.353	55	1176	B	GFP	II
156224	GFP_II_4_B_1	134.903	264.324	56	1232	B	GFP	II
156206	GFP_II_4_B_1	135.229	264.263	57	1346	B	GFP	II
156243	GFP_II_4_B_1	135.159	264.201	58	1172	B	GFP	II
156262	GFP_II_4_B_1	134.787	263.951	59	1214	B	GFP	II
156282	GFP_II_4_B_1	134.85	264.072	60	1306	B	GFP	II
156300	GFP_II_4_B_1	135.003	264.208	61	1223	B	GFP	II
156320	GFP_II_4_B_1	134.869	264.159	62	1234	B	GFP	II
156340	GFP_II_4_B_1	135.161	264.324	63	1375	B	GFP	II
156360	GFP_II_4_B_1	135.297	264.186	64	1253	B	GFP	II
156378	GFP_II_4_B_1	134.938	264.208	65	1199	B	GFP	II
156398	GFP_II_4_B_1	134.865	264.14	66	1181	B	GFP	II
156417	GFP_II_4_B_1	134.876	264.215	67	1301	B	GFP	II
156474	GFP_II_4_B_1	134.853	264.21	68	1240	B	GFP	II
156435	GFP_II_4_B_1	134.886	264.245	69	1245	B	GFP	II
156454	GFP_II_4_B_1	135.247	263.783	70	1240	B	GFP	II
156493	GFP_II_4_B_1	134.963	264.035	71	1263	B	GFP	II
156533	GFP_II_4_B_1	134.844	263.928	72	1243	B	GFP	II
156513	GFP_II_4_B_1	134.512	263.832	73	1271	B	GFP	II
156552	GFP_II_4_B_1	134.833	263.597	74	1259	B	GFP	II
156572	GFP_II_4_B_1	134.867	263.374	75	1241	B	GFP	II
156590	GFP_II_4_B_1	134.515	263.947	76	1214	B	GFP	II
156609	GFP_II_4_B_1	134.313	263.788	77	1253	B	GFP	II
156629	GFP_II_4_B_1	134.18	263.649	78	1254	B	GFP	II
156647	GFP_II_4_B_1	134.16	263.844	79	1299	B	GFP	II
156667	GFP_II_4_B_1	134.074	263.874	80	1299	B	GFP	II
156687	GFP_II_4_B_1	134.1	263.881	81	1338	B	GFP	II
156706	GFP_II_4_B_1	133.934	264.075	82	1331	B	GFP	II
156725	GFP_II_4_B_1	134.075	264.023	83	1376	B	GFP	II
156744	GFP_II_4_B_1	134.221	263.984	84	1311	B	GFP	II
156763	GFP_II_4_B_1	133.779	263.913	85	1373	B	GFP	II
156782	GFP_II_4_B_1	133.993	264.13	86	1367	B	GFP	II
156800	GFP_II_4_B_1	134.261	264.102	87	1410	B	GFP	II
156819	GFP_II_4_B_1	134.154	264.675	88	1424	B	GFP	II
156837	GFP_II_4_B_1	133.978	264.428	89	1288	B	GFP	II
156856	GFP_II_4_B_1	134.198	264.387	90	1314	B	GFP	II
156876	GFP_II_4_B_1	134.042	264.673	91	1364	B	GFP	II
156895	GFP_II_4_B_1	133.952	264.746	92	1463	B	GFP	II
156914	GFP_II_4_B_1	133.868	264.59	93	1536	B	GFP	II
156934	GFP_II_4_B_1	133.722	264.685	94	1460	B	GFP	II
156952	GFP_II_4_B_1	133.415	264.382	95	1403	B	GFP	II
156971	GFP_II_4_B_1	133.527	264.663	96	1468	B	GFP	II
156990	GFP_II_4_B_1	133.437	264.694	97	1501	B	GFP	II
157008	GFP_II_4_B_1	133.877	264.616	98	1368	B	GFP	II
157027	GFP_II_4_B_1	133.373	264.58	99	1395	B	GFP	II
157047	GFP_II_4_B_1	133.411	264.701	100	1452	B	GFP	II
157065	GFP_II_4_B_1	133.011	264.772	101	1474	B	GFP	II
157085	GFP_II_4_B_1	133.253	264.68	102	1355	B	GFP	II
157105	GFP_II_4_B_1	133.005	264.757	103	1320	B	GFP	II
157127	GFP_II_4_B_1	133.147	265.084	104	1357	B	GFP	II
157148	GFP_II_4_B_1	133.368	264.879	105	1419	B	GFP	II
157168	GFP_II_4_B_1	133.099	264.886	106	1445	B	GFP	II
157189	GFP_II_4_B_1	133.287	264.752	107	1481	B	GFP	II
157209	GFP_II_4_B_1	133.197	264.722	108	1522	B	GFP	II
157230	GFP_II_4_B_1	133.072	264.659	109	1555	B	GFP	II
157251	GFP_II_4_B_1	133.616	264.841	110	1500	B	GFP	II
157273	GFP_II_4_B_1	133.214	264.804	111	1506	B	GFP	II
157336	GFP_II_4_B_1	133.042	264.679	112	1500	B	GFP	II
157315	GFP_II_4_B_1	133.324	265.055	113	1591	B	GFP	II
157295	GFP_II_4_B_1	133.442	265.078	114	1650	B	GFP	II
157356	GFP_II_4_B_1	133.14	265.114	115	1539	B	GFP	II
157376	GFP_II_4_B_1	133.015	264.745	116	1547	B	GFP	II
157396	GFP_II_4_B_1	132.793	265.188	117	1634	B	GFP	II
157417	GFP_II_4_B_1	132.994	265.362	118	1509	B	GFP	II
157437	GFP_II_4_B_1	132.563	265.254	119	1590	B	GFP	II
157478	GFP_II_4_B_1	132.543	265.108	120	1490	B	GFP	II
157458	GFP_II_4_B_1	132.354	265.102	121	1517	B	GFP	II
157500	GFP_II_4_B_1	132.258	265.081	122	1465	B	GFP	II
157520	GFP_II_4_B_1	132.585	265.097	123	1601	B	GFP	II
157540	GFP_II_4_B_1	132.604	265.01	124	1514	B	GFP	II
157560	GFP_II_4_B_1	132.562	264.987	125	1477	B	GFP	II
157580	GFP_II_4_B_1	132.762	264.787	126	1571	B	GFP	II
157600	GFP_II_4_B_1	132.636	264.735	127	1504	B	GFP	II
157620	GFP_II_4_B_1	132.867	264.567	128	1452	B	GFP	II
157640	GFP_II_4_B_1	132.453	264.483	129	1490	B	GFP	II
157660	GFP_II_4_B_1	132.392	264.687	130	1439	B	GFP	II
157680	GFP_II_4_B_1	132.395	264.415	131	1507	B	GFP	II
157700	GFP_II_4_B_1	132.217	263.968	132	1428	B	GFP	II
157720	GFP_II_4_B_1	132.368	263.912	133	1431	B	GFP	II
157740	GFP_II_4_B_1	132.302	263.922	134	1401	B	GFP	II
157760	GFP_II_4_B_1	131.965	264.095	135	1524	B	GFP	II
157780	GFP_II_4_B_1	132.481	263.988	136	1445	B	GFP	II
157799	GFP_II_4_B_1	132.109	263.79	137	1458	B	GFP	II
157819	GFP_II_4_B_1	132.155	263.746	138	1460	B	GFP	II
157839	GFP_II_4_B_1	132.332	263.582	139	1557	B	GFP	II
157860	GFP_II_4_B_1	132.563	263.725	140	1492	B	GFP	II
157880	GFP_II_4_B_1	132.84	263.646	141	1529	B	GFP	II
157899	GFP_II_4_B_1	132.491	263.637	142	1523	B	GFP	II
157919	GFP_II_4_B_1	132.894	263.743	143	1591	B	GFP	II
157939	GFP_II_4_B_1	132.66	263.848	144	1565	B	GFP	II
157979	GFP_II_4_B_1	132.761	263.522	145	1644	B	GFP	II
157959	GFP_II_4_B_1	132.589	263.51	146	1593	B	GFP	II
157999	GFP_II_4_B_1	132.636	263.178	147	1588	B	GFP	II
158018	GFP_II_4_B_1	132.633	263.395	148	1541	B	GFP	II
158037	GFP_II_4_B_1	132.641	263.451	149	1516	B	GFP	II
158057	GFP_II_4_B_1	132.667	263.558	150	1671	B	GFP	II
158135	GFP_II_4_B_1	132.639	263.577	151	1611	B	GFP	II
158077	GFP_II_4_B_1	132.364	263.206	152	1545	B	GFP	II
158097	GFP_II_4_B_1	132.217	263.225	153	1606	B	GFP	II
158117	GFP_II_4_B_1	132.301	263.196	154	1537	B	GFP	II
158155	GFP_II_4_B_1	132.306	262.967	155	1581	B	GFP	II
158174	GFP_II_4_B_1	132.453	263.096	156	1592	B	GFP	II
158192	GFP_II_4_B_1	132.66	263.116	157	1558	B	GFP	II
158210	GFP_II_4_B_1	132.437	262.953	158	1538	B	GFP	II
158229	GFP_II_4_B_1	132.601	262.858	159	1602	B	GFP	II
158249	GFP_II_4_B_1	132.546	262.894	160	1619	B	GFP	II
158268	GFP_II_4_B_1	132.426	262.723	161	1612	B	GFP	II
158287	GFP_II_4_B_1	132.866	262.78	162	1671	B	GFP	II
158305	GFP_II_4_B_1	132.785	262.608	163	1617	B	GFP	II
158324	GFP_II_4_B_1	132.816	262.627	164	1596	B	GFP	II
158344	GFP_II_4_B_1	132.482	262.809	165	1578	B	GFP	II
158362	GFP_II_4_B_1	132.548	262.638	166	1728	B	GFP	II
158381	GFP_II_4_B_1	132.801	262.879	167	1647	B	GFP	II
158399	GFP_II_4_B_1	132.572	262.921	168	1622	B	GFP	II
158417	GFP_II_4_B_1	132.566	262.787	169	1572	B	GFP	II
158434	GFP_II_4_B_1	132.431	263.582	170	1566	B	GFP	II
158451	GFP_II_4_B_1	132.607	263.276	171	1730	B	GFP	II
158468	GFP_II_4_B_1	132.392	263.246	172	1627	B	GFP	II
158486	GFP_II_4_B_1	132.368	263.247	173	1568	B	GFP	II
158503	GFP_II_4_B_1	132.514	263.322	174	1666	B	GFP	II
158521	GFP_II_4_B_1	132.255	263.3	175	1494	B	GFP	II
158538	GFP_II_4_B_1	132.5	263.178	176	1605	B	GFP	II
158555	GFP_II_4_B_1	132.071	263.204	177	1594	B	GFP	II
158573	GFP_II_4_B_1	132.112	263.138	178	1698	B	GFP	II
158592	GFP_II_4_B_1	132.204	263.245	179	1579	B	GFP	II
158610	GFP_II_4_B_1	132.16	263.308	180	1670	B	GFP	II
158629	GFP_II_4_B_1	132.085	263.145	181	1670	B	GFP	II
158647	GFP_II_4_B_1	132.138	263.127	182	1655	B	GFP	II
158665	GFP_II_4_B_1	132.273	263.096	183	1515	B	GFP	II
158700	GFP_II_4_B_1	132.21	263.184	184	1559	B	GFP	II
158683	GFP_II_4_B_1	132.345	263.232	185	1498	B	GFP	II
158717	GFP_II_4_B_1	132.31	263.196	186	1588	B	GFP	II
158735	GFP_II_4_B_1	131.975	263.299	187	1537	B	GFP	II
158752	GFP_II_4_B_1	131.967	263.297	188	1598	B	GFP	II
158769	GFP_II_4_B_1	132.423	263.238	189	1680	B	GFP	II
158786	GFP_II_4_B_1	132.106	263.288	190	1569	B	GFP	II
158803	GFP_II_4_B_1	132.048	263.265	191	1548	B	GFP	II
158837	GFP_II_4_B_1	131.734	263.139	192	1559	B	GFP	II
158820	GFP_II_4_B_1	132.001	263.267	193	1561	B	GFP	II
158854	GFP_II_4_B_1	131.67	263.231	194	1517	B	GFP	II
158872	GFP_II_4_B_1	131.944	263.342	195	1560	B	GFP	II
158890	GFP_II_4_B_1	131.436	263.324	196	1550	B	GFP	II
158908	GFP_II_4_B_1	131.308	263.333	197	1608	B	GFP	II
158927	GFP_II_4_B_1	131.297	263.521	198	1512	B	GFP	II
158946	GFP_II_4_B_1	131.389	263.751	199	1448	B	GFP	II
158981	GFP_II_4_B_1	131.188	263.984	200	1505	B	GFP	II
158963	GFP_II_4_B_1	131.17	264.029	201	1568	B	GFP	II
158998	GFP_II_4_B_1	131.349	263.883	202	1395	B	GFP	II
159016	GFP_II_4_B_1	131.473	263.996	203	1413	B	GFP	II
159035	GFP_II_4_B_1	131.382	263.905	204	1438	B	GFP	II
159052	GFP_II_4_B_1	131.287	263.892	205	1403	B	GFP	II
159071	GFP_II_4_B_1	131.059	264.055	206	1399	B	GFP	II
159089	GFP_II_4_B_1	131.262	264.09	207	1267	B	GFP	II
159109	GFP_II_4_B_1	131.295	264.312	208	1258	B	GFP	II
159129	GFP_II_4_B_1	131.116	264.046	209	1380	B	GFP	II
159150	GFP_II_4_B_1	131	264.218	210	1415	B	GFP	II
159171	GFP_II_4_B_1	131.276	263.996	211	1338	B	GFP	II
159191	GFP_II_4_B_1	130.974	263.901	212	1508	B	GFP	II
159255	GFP_II_4_B_1	130.965	264.131	213	1422	B	GFP	II
159213	GFP_II_4_B_1	131.302	264.084	214	1511	B	GFP	II
159314	GFP_II_4_B_1	130.99	263.793	215	1395	B	GFP	II
159234	GFP_II_4_B_1	130.793	263.658	216	1365	B	GFP	II
159273	GFP_II_4_B_1	130.538	263.466	217	1271	B	GFP	II
159293	GFP_II_4_B_1	130.865	263.419	218	1355	B	GFP	II
159334	GFP_II_4_B_1	130.451	263.262	219	1337	B	GFP	II
159354	GFP_II_4_B_1	130.398	263.154	220	1389	B	GFP	II
159376	GFP_II_4_B_1	130.324	262.735	221	1236	B	GFP	II
159397	GFP_II_4_B_1	130.311	262.904	222	1216	B	GFP	II
159418	GFP_II_4_B_1	130.011	262.735	223	1203	B	GFP	II
159440	GFP_II_4_B_1	130.091	262.55	224	1190	B	GFP	II
159460	GFP_II_4_B_1	130.19	262.367	225	1236	B	GFP	II
159481	GFP_II_4_B_1	130.23	262.36	226	1292	B	GFP	II
159502	GFP_II_4_B_1	130.206	262.087	227	1325	B	GFP	II
159523	GFP_II_4_B_1	130.099	262.015	228	1224	B	GFP	II
159543	GFP_II_4_B_1	130.15	261.742	229	1215	B	GFP	II
159563	GFP_II_4_B_1	130.073	261.965	230	1162	B	GFP	II
159584	GFP_II_4_B_1	130.168	262.027	231	1241	B	GFP	II
159607	GFP_II_4_B_1	130.157	261.565	232	1320	B	GFP	II
159627	GFP_II_4_B_1	130.449	261.389	233	1322	B	GFP	II
159649	GFP_II_4_B_1	130.278	261.337	234	1147	B	GFP	II
159668	GFP_II_4_B_1	130.324	261.185	235	1310	B	GFP	II
159690	GFP_II_4_B_1	129.824	261.2	236	1281	B	GFP	II
159709	GFP_II_4_B_1	130.163	261.334	237	1218	B	GFP	II
159728	GFP_II_4_B_1	129.563	260.859	238	1134	B	GFP	II
159747	GFP_II_4_B_1	129.521	260.778	239	1178	B	GFP	II
159767	GFP_II_4_B_1	129.311	260.748	240	1307	B	GFP	II
159787	GFP_II_4_B_1	129.387	260.746	241	1226	B	GFP	II
159807	GFP_II_4_B_1	129.549	260.562	242	1252	B	GFP	II
159826	GFP_II_4_B_1	130.044	260.724	243	1277	B	GFP	II
159844	GFP_II_4_B_1	129.649	260.622	244	1323	B	GFP	II
159863	GFP_II_4_B_1	129.865	260.335	245	1186	B	GFP	II
159881	GFP_II_4_B_1	129.8	260.414	246	1232	B	GFP	II
159902	GFP_II_4_B_1	129.875	260.2	247	1201	B	GFP	II
159921	GFP_II_4_B_1	129.895	260.037	248	1202	B	GFP	II
159940	GFP_II_4_B_1	129.742	259.936	249	1214	B	GFP	II
159959	GFP_II_4_B_1	129.68	260.045	250	1216	B	GFP	II
159978	GFP_II_4_B_1	129.947	260.11	251	1315	B	GFP	II
159997	GFP_II_4_B_1	129.546	260.14	252	1230	B	GFP	II
160016	GFP_II_4_B_1	129.385	259.589	253	1244	B	GFP	II
160034	GFP_II_4_B_1	129.468	259.33	254	1192	B	GFP	II
160054	GFP_II_4_B_1	129.139	259.511	255	1158	B	GFP	II
160072	GFP_II_4_B_1	128.963	259.127	256	1242	B	GFP	II
160092	GFP_II_4_B_1	129.045	259.767	257	1230	B	GFP	II
160113	GFP_II_4_B_1	129.333	259.845	258	1206	B	GFP	II
160134	GFP_II_4_B_1	129.284	260.094	259	1241	B	GFP	II
160154	GFP_II_4_B_1	129.282	260.141	260	1216	B	GFP	II
160175	GFP_II_4_B_1	129.24	260.26	261	1251	B	GFP	II
160193	GFP_II_4_B_1	129.138	260.205	262	1305	B	GFP	II
160212	GFP_II_4_B_1	129.292	260.354	263	1260	B	GFP	II
160231	GFP_II_4_B_1	129.566	260.209	264	1272	B	GFP	II
160250	GFP_II_4_B_1	129.408	260.286	265	1272	B	GFP	II
160270	GFP_II_4_B_1	129.58	260.124	266	1349	B	GFP	II
160288	GFP_II_4_B_1	129.304	259.932	267	1214	B	GFP	II
160309	GFP_II_4_B_1	129.34	259.7	268	1341	B	GFP	II
160330	GFP_II_4_B_1	129.383	259.927	269	1306	B	GFP	II
160350	GFP_II_4_B_1	129.399	260.294	270	1273	B	GFP	II
160370	GFP_II_4_B_1	129.321	260.16	271	1363	B	GFP	II
160391	GFP_II_4_B_1	129.32	260.068	272	1322	B	GFP	II
160412	GFP_II_4_B_1	129.489	260.369	273	1308	B	GFP	II
160434	GFP_II_4_B_1	129.505	260.586	274	1332	B	GFP	II
160455	GFP_II_4_B_1	129.573	260.539	275	1342	B	GFP	II
160476	GFP_II_4_B_1	129.657	260.436	276	1318	B	GFP	II
160496	GFP_II_4_B_1	129.608	260.672	277	1359	B	GFP	II
160516	GFP_II_4_B_1	129.627	260.279	278	1354	B	GFP	II
160536	GFP_II_4_B_1	129.63	260.516	279	1302	B	GFP	II
160557	GFP_II_4_B_1	129.406	260.621	280	1225	B	GFP	II
160578	GFP_II_4_B_1	129.833	260.577	281	1286	B	GFP	II
160599	GFP_II_4_B_1	129.757	260.723	282	1351	B	GFP	II
160619	GFP_II_4_B_1	129.832	260.75	283	1376	B	GFP	II
160638	GFP_II_4_B_1	130.042	260.481	284	1383	B	GFP	II
160659	GFP_II_4_B_1	129.981	260.361	285	1317	B	GFP	II
160680	GFP_II_4_B_1	129.813	260.595	286	1390	B	GFP	II
160700	GFP_II_4_B_1	129.917	260.738	287	1278	B	GFP	II
160722	GFP_II_4_B_1	130.236	260.73	288	1378	B	GFP	II
160741	GFP_II_4_B_1	129.681	260.5	289	1272	B	GFP	II
160761	GFP_II_4_B_1	129.854	260.804	290	1245	B	GFP	II
160783	GFP_II_4_B_1	130.145	260.744	291	1361	B	GFP	II
160805	GFP_II_4_B_1	130.4	260.785	292	1291	B	GFP	II
160827	GFP_II_4_B_1	130.325	260.856	293	1402	B	GFP	II
160849	GFP_II_4_B_1	130.426	260.909	294	1239	B	GFP	II
160871	GFP_II_4_B_1	130.588	260.64	295	1319	B	GFP	II
160894	GFP_II_4_B_1	130.386	260.746	296	1323	B	GFP	II
160915	GFP_II_4_B_1	130.143	260.656	297	1279	B	GFP	II
160937	GFP_II_4_B_1	130.373	260.545	298	1333	B	GFP	II
160956	GFP_II_4_B_1	130.351	260.657	299	1326	B	GFP	II
160977	GFP_II_4_B_1	130.265	260.681	300	1209	B	GFP	II
160997	GFP_II_4_B_1	130.453	260.526	301	1227	B	GFP	II
161019	GFP_II_4_B_1	130.033	260.647	302	1274	B	GFP	II
161040	GFP_II_4_B_1	130.571	260.526	303	1193	B	GFP	II
161061	GFP_II_4_B_1	130.728	260.666	304	1166	B	GFP	II
161083	GFP_II_4_B_1	130.629	260.71	305	1204	B	GFP	II
161103	GFP_II_4_B_1	130.781	260.619	306	1236	B	GFP	II
161126	GFP_II_4_B_1	130.811	260.189	307	1177	B	GFP	II
161149	GFP_II_4_B_1	130.663	260.387	308	1232	B	GFP	II
161171	GFP_II_4_B_1	130.806	260.506	309	1260	B	GFP	II
155175	GFP_II_6_B_4	173.941	281.297	0	2618	B	GFP	II
155134	GFP_II_6_B_4	174.08	281.375	1	2192	B	GFP	II
155195	GFP_II_6_B_4	174.352	281.332	2	2350	B	GFP	II
155215	GFP_II_6_B_4	174.179	281.058	3	2550	B	GFP	II
155154	GFP_II_6_B_4	174.129	280.934	4	2664	B	GFP	II
155235	GFP_II_6_B_4	174.297	281.282	5	2252	B	GFP	II
155295	GFP_II_6_B_4	174.027	281.251	6	2368	B	GFP	II
155256	GFP_II_6_B_4	174.027	281.105	7	2158	B	GFP	II
155316	GFP_II_6_B_4	174.184	281.226	8	2167	B	GFP	II
155275	GFP_II_6_B_4	173.889	281.075	9	2214	B	GFP	II
155612	GFP_II_6_B_4	175.441	282.264	24	965	B	GFP	II
155591	GFP_II_6_B_4	174.952	282.024	25	984	B	GFP	II
155633	GFP_II_6_B_4	174.943	281.985	26	955	B	GFP	II
155654	GFP_II_6_B_4	175.159	282.475	27	958	B	GFP	II
155675	GFP_II_6_B_4	175.104	282.381	28	958	B	GFP	II
155696	GFP_II_6_B_4	175.144	282.698	29	979	B	GFP	II
155715	GFP_II_6_B_4	175.252	282.599	30	1008	B	GFP	II
155735	GFP_II_6_B_4	175.158	282.819	31	1031	B	GFP	II
155756	GFP_II_6_B_4	175.084	282.768	32	1018	B	GFP	II
155776	GFP_II_6_B_4	174.932	282.743	33	1063	B	GFP	II
155797	GFP_II_6_B_4	175.049	282.488	34	988	B	GFP	II
155817	GFP_II_6_B_4	175.047	281.889	35	999	B	GFP	II
155837	GFP_II_6_B_4	174.721	281.827	36	1042	B	GFP	II
155857	GFP_II_6_B_4	175.385	281.837	37	1038	B	GFP	II
155877	GFP_II_6_B_4	175.01	281.527	38	1006	B	GFP	II
155896	GFP_II_6_B_4	175.026	281.565	39	986	B	GFP	II
155915	GFP_II_6_B_4	174.699	281.377	40	1034	B	GFP	II
155934	GFP_II_6_B_4	174.822	281.384	41	1022	B	GFP	II
155952	GFP_II_6_B_4	174.73	281.368	42	1022	B	GFP	II
155970	GFP_II_6_B_4	174.908	281.196	43	1038	B	GFP	II
155989	GFP_II_6_B_4	174.897	281.164	44	1076	B	GFP	II
156007	GFP_II_6_B_4	175.151	281.269	45	1022	B	GFP	II
156026	GFP_II_6_B_4	175.087	280.905	46	1037	B	GFP	II
156044	GFP_II_6_B_4	174.762	280.818	47	1031	B	GFP	II
156062	GFP_II_6_B_4	174.515	280.812	48	1057	B	GFP	II
156079	GFP_II_6_B_4	174.834	281.113	49	1063	B	GFP	II
156097	GFP_II_6_B_4	174.61	280.905	50	1035	B	GFP	II
156115	GFP_II_6_B_4	174.435	280.739	51	1088	B	GFP	II
156152	GFP_II_6_B_4	174.322	280.753	52	1192	B	GFP	II
156133	GFP_II_6_B_4	174.185	280.393	53	1032	B	GFP	II
156169	GFP_II_6_B_4	174.332	280.149	54	1100	B	GFP	II
156189	GFP_II_6_B_4	174.388	280.139	55	1077	B	GFP	II
156226	GFP_II_6_B_4	174.128	280.11	56	1097	B	GFP	II
156208	GFP_II_6_B_4	174.215	280.665	57	1059	B	GFP	II
156245	GFP_II_6_B_4	174.113	280.493	58	1115	B	GFP	II
156264	GFP_II_6_B_4	174.289	280.579	59	1127	B	GFP	II
156284	GFP_II_6_B_4	174.34	280.381	60	1130	B	GFP	II
156302	GFP_II_6_B_4	174.761	280.578	61	1089	B	GFP	II
156322	GFP_II_6_B_4	174.397	280.638	62	1071	B	GFP	II
156342	GFP_II_6_B_4	174.615	280.998	63	1031	B	GFP	II
156362	GFP_II_6_B_4	174.827	281.139	64	1026	B	GFP	II
156380	GFP_II_6_B_4	174.678	281.205	65	1034	B	GFP	II
156400	GFP_II_6_B_4	174.555	281.136	66	1047	B	GFP	II
156419	GFP_II_6_B_4	174.571	281.011	67	985	B	GFP	II
156476	GFP_II_6_B_4	175.014	281.104	68	1081	B	GFP	II
156437	GFP_II_6_B_4	174.835	281.004	69	1021	B	GFP	II
156456	GFP_II_6_B_4	174.685	280.527	70	970	B	GFP	II
156495	GFP_II_6_B_4	174.813	280.526	71	1021	B	GFP	II
156535	GFP_II_6_B_4	174.957	280.862	72	997	B	GFP	II
156515	GFP_II_6_B_4	174.4	280.787	73	1045	B	GFP	II
156554	GFP_II_6_B_4	174.757	280.67	74	1040	B	GFP	II
156574	GFP_II_6_B_4	174.576	280.559	75	1044	B	GFP	II
156592	GFP_II_6_B_4	174.689	281.074	76	1011	B	GFP	II
156611	GFP_II_6_B_4	174.535	280.476	77	1046	B	GFP	II
156631	GFP_II_6_B_4	174.241	280.363	78	1005	B	GFP	II
156649	GFP_II_6_B_4	174.252	280.732	79	1020	B	GFP	II
156669	GFP_II_6_B_4	174.621	280.755	80	1078	B	GFP	II
156689	GFP_II_6_B_4	174.605	280.752	81	1025	B	GFP	II
156708	GFP_II_6_B_4	174.454	280.506	82	1017	B	GFP	II
156727	GFP_II_6_B_4	174.386	280.498	83	995	B	GFP	II
156746	GFP_II_6_B_4	174.863	280.636	84	980	B	GFP	II
156765	GFP_II_6_B_4	174.674	280.401	85	1009	B	GFP	II
156784	GFP_II_6_B_4	175.154	280.723	86	999	B	GFP	II
156802	GFP_II_6_B_4	174.957	280.593	87	1029	B	GFP	II
[truncated: 86,011 more rows]

## Sheet: Figure 1E
Gapmer	Mobile	Immobile
GFP	0.780519	0.219481
GFP	0.866759	0.133241
GFP	0.744486	0.255514
GFP	0.726411	0.273589
GFP	0.537716	0.462284
GFP	0.709177	0.290823
GFP	0.608148	0.391852
GFP	0.547773	0.452227
GFP	0.683315	0.316685
GFP	0.313041	0.686959
GFP	0.721392	0.278608
GFP	0.770849	0.229151
GFP	0.847084	0.152916
GFP	0.516636	0.483364
GFP	0.836907	0.163093
GFP	0.679185	0.320815
GFP	0.567867	0.432133
GFP	0.700282	0.299718
GFP	0.644142	0.355858
GFP	0.795496	0.204504
GFP	0.796631	0.203369
GFP	0.578515	0.421485
GFP	0.946719	0.0532806
GFP	0.858103	0.141897
GFP	0.776234	0.223766
GFP	0.750247	0.249753
GFP	0.889376	0.110624
GFP	0.724704	0.275296
GFP	0.720162	0.279838
GFP	0.8704	0.1296
GFP	0.521096	0.478904
GFP	0.763347	0.236653
GFP	0.736346	0.263654
GFP	0.684821	0.315179
GFP	0.759904	0.240096
GFP	0.523631	0.476369
GFP	0.860591	0.139409
GFP	0.978065	0.0219352
GFP	0.997063	0.00293716
GFP	0.878864	0.121136
GFP	0.870293	0.129707
GFP	0.526893	0.473107
GFP	0.30362	0.69638
GFP	0.74895	0.25105
GFP	0.907768	0.092232
GFP	0.802669	0.197331
GFP	0.903842	0.0961577
