# Supplementary material for: Satellite repeat transcripts modulate heterochromatin condensates and safeguard chromosome stability in mouse embryonic stem cells
Source: Nat Commun. 2022 Jun 20;13:3525. doi: 10.1038/s41467-022-31198-3 (PMC9209518; doi:10.1038/s41467-022-31198-3)
Supplement: Supplementary file 17 — Source Data [file 41467_2022_31198_MOESM17_ESM.zip › NovoC_Sourcedata/Source_data_Figure3.xlsx]

## Sheet: Figure_3C
Gapmer	Correlation_H3K9me3_HP1a
GFP	0.5
GFP	0.5
GFP	0.4
GFP	0.4
GFP	0.3
GFP	0.4
GFP	0.3
GFP	0.3
GFP	0.2
GFP	0.2
GFP	0.2
GFP	0.4
GFP	0.3
GFP	0.4
GFP	0.5
GFP	0.5
GFP	0.3
GFP	0.5
GFP	0.4
MS	0.4
MS	0.5
MS	0.5
MS	0.4
MS	0.4
MS	0.4
MS	0.5
MS	0.6
MS	0.4
MS	0.4
MS	0.5
MS	0.4
MS	0.5
MS	0.4
MS	0.5
MS	0.5
MS	0.4
MS	0.4
MS	0.5
MS	0.1
MS	0.3
MS	0.4
MS	0.4
MS	0.6
MS	0.4
MS	0.4
MS	0.4
MS	0.4
MS	0.4
MS	0.5
MS	0.4
MS	0.5
MS	0.4
MS	0.3

## Sheet: Figure_3D
Gapmer	MajSat - biological replicate I	MajSat - biological replicate II	LINE - biological replicate I	LINE - biological replicate II
GFP	3.5801	3.15579	3.47015	2.42839
MS	7.4135	6.0734	1.7593	0.7846

## Sheet: Figure_3E
Gapmer	Biological Replicate	Region	Lifetime
GFP	1	Euchromatin	3218.426
GFP	1	Heterochromatin	3213.7107
GFP	1	Euchromatin	3211.5598
GFP	1	Euchromatin	3197.48
GFP	1	Heterochromatin	3194.2563
GFP	1	Euchromatin	3193.4128
GFP	1	Euchromatin	3191.3396
GFP	1	Heterochromatin	3190.394
GFP	1	Heterochromatin	3187.395
GFP	1	Euchromatin	3185.8755
GFP	1	Heterochromatin	3183.2383
GFP	1	Heterochromatin	3182.1052
GFP	1	Euchromatin	3181.8679
GFP	1	Euchromatin	3177.8423
GFP	1	Euchromatin	3177.7124
GFP	1	Heterochromatin	3173.427
GFP	1	Heterochromatin	3169.5037
GFP	1	Heterochromatin	3168.6667
GFP	2	Euchromatin	3209.4004
GFP	2	Euchromatin	3200.5657
GFP	2	Euchromatin	3198.8101
GFP	2	Heterochromatin	3192.1458
GFP	2	Euchromatin	3190.9771
GFP	2	Euchromatin	3190.0752
GFP	2	Heterochromatin	3189.9448
GFP	2	Euchromatin	3187.1067
GFP	2	Heterochromatin	3186.4709
GFP	2	Euchromatin	3184.6636
GFP	2	Euchromatin	3180.4473
GFP	2	Heterochromatin	3174.2698
GFP	2	Heterochromatin	3162.3455
GFP	2	Heterochromatin	3161.5642
GFP	2	Heterochromatin	3160.3379
GFP	2	Heterochromatin	3160.3242
GFP	3	Heterochromatin	3211.9133
GFP	3	Euchromatin	3201.998
GFP	3	Euchromatin	3199.7795
GFP	3	Euchromatin	3199.6519
GFP	3	Heterochromatin	3197.5117
GFP	3	Euchromatin	3196.8767
GFP	3	Heterochromatin	3187.8977
GFP	3	Euchromatin	3187.4956
GFP	3	Euchromatin	3183.127
GFP	3	Euchromatin	3181.0496
GFP	3	Heterochromatin	3180.1763
GFP	3	Heterochromatin	3177.9109
GFP	3	Euchromatin	3175.6528
GFP	3	Heterochromatin	3162.7217
GFP	3	Heterochromatin	3153.157
GFP	3	Heterochromatin	3143.7998
MS	1	Euchromatin	3199.4517
MS	1	Euchromatin	3194.5901
MS	1	Euchromatin	3194.0029
MS	1	Euchromatin	3192.2588
MS	1	Euchromatin	3189.6699
MS	1	Heterochromatin	3188.7908
MS	1	Euchromatin	3188.5044
MS	1	Heterochromatin	3187.3362
MS	1	Euchromatin	3185.8958
MS	1	Heterochromatin	3184.5857
MS	1	Euchromatin	3180.4038
MS	1	Heterochromatin	3177.5542
MS	1	Heterochromatin	3176.8625
MS	1	Heterochromatin	3174.9797
MS	1	Heterochromatin	3172.1123
MS	1	Heterochromatin	3164.4209
MS	2	Euchromatin	3194.4531
MS	2	Euchromatin	3194.426
MS	2	Euchromatin	3184.259
MS	2	Euchromatin	3184.1528
MS	2	Euchromatin	3179.1465
MS	2	Euchromatin	3177.0374
MS	2	Heterochromatin	3175.1545
MS	2	Heterochromatin	3173.7781
MS	2	Euchromatin	3171.4097
MS	2	Heterochromatin	3171.3706
MS	2	Heterochromatin	3166.6853
MS	2	Heterochromatin	3159.0171
MS	2	Heterochromatin	3156.9651
MS	2	Heterochromatin	3156.8953
MS	3	Euchromatin	3201.1716
MS	3	Euchromatin	3193.2256
MS	3	Euchromatin	3191.0598
MS	3	Euchromatin	3183.2439
MS	3	Euchromatin	3172.7925
MS	3	Euchromatin	3168.5027
MS	3	Heterochromatin	3164.4399
MS	3	Heterochromatin	3164.0337
MS	3	Heterochromatin	3152.6841
MS	3	Heterochromatin	3145.0549
MS	3	Heterochromatin	3139.4524
MS	3	Heterochromatin	3137.876
