# Supplementary material for: Satellite repeat transcripts modulate heterochromatin condensates and safeguard chromosome stability in mouse embryonic stem cells
Source: Nat Commun. 2022 Jun 20;13:3525. doi: 10.1038/s41467-022-31198-3 (PMC9209518; doi:10.1038/s41467-022-31198-3)
Supplement: Supplementary file 17 — Source Data [file 41467_2022_31198_MOESM17_ESM.zip › NovoC_Sourcedata/Source_data_Figure2.xlsx]

## Sheet: Figure_2A
Replicate	Gapmer	MajSat	MinSat	LINEs
1	GFP	1	1	1
1	MSR	0.5	1.28	1.2
2	GFP	1	1	1
2	MSR	0.44	1.21	0.96
3	GFP	1	1	1
3	MSR	0.35	0.98	1.07

## Sheet: Figure_2B
GAPMER	FRAME	Median Intensity (corrected and normalized)
GFP	0	1
GFP	0	1
GFP	0	1
GFP	0	1
GFP	0	1
GFP	0	1
GFP	0	1
GFP	0	1
GFP	0	1
GFP	0	1
GFP	0	1
GFP	0	1
GFP	0	1
GFP	0	1
GFP	0	1
GFP	0	1
GFP	0	1
GFP	0	0
GFP	0	1
GFP	0	1
GFP	0	1
GFP	0	1
GFP	0	1
GFP	0	1
GFP	0	1
GFP	0	1
GFP	0	1
GFP	0	1
GFP	0	1
GFP	0	1
GFP	0	1
GFP	0	1
GFP	0	1
GFP	0	1
GFP	0	1
GFP	0	1
GFP	0	1
GFP	0	1
GFP	0	1
GFP	0	1
GFP	0	1
GFP	0	1
GFP	0	1
GFP	0	1
GFP	0	1
GFP	0	1
GFP	0	1
GFP	0	1
GFP	0	1
GFP	0	1
GFP	0	1
GFP	0	1
GFP	0	1
GFP	0	1
GFP	0	1
GFP	0	1
GFP	0	1
GFP	0	0
MS	0	1
MS	0	1
MS	0	1
MS	0	1
MS	0	1
MS	0	1
MS	0	1
MS	0	1
MS	0	1
MS	0	1
MS	0	1
MS	0	1
MS	0	1
MS	0	1
MS	0	1
MS	0	1
MS	0	1
MS	0	1
MS	0	1
MS	0	1
MS	0	1
MS	0	1
MS	0	1
MS	0	1
MS	0	1
MS	0	1
MS	0	1
MS	0	1
MS	0	1
MS	0	1
MS	0	1
MS	0	1
MS	0	1
MS	0	1
MS	0	1
MS	0	1
MS	0	1
MS	0	1
MS	0	1
MS	0	1
MS	0	1
MS	0	1
MS	0	1
MS	0	1
MS	0	1
MS	0	1
MS	0	1
MS	0	1
MS	0	1
GFP	1	1.01192
GFP	1	0.960376
GFP	1	0.996399
GFP	1	0.942151
GFP	1	1.01963
GFP	1	1.06107
GFP	1	0.962684
GFP	1	0.997045
GFP	1	1.08593
GFP	1	0.83728
GFP	1	1.00305
GFP	1	1.04908
GFP	1	1.0018
GFP	1	0.961342
GFP	1	1.03635
GFP	1	0.982783
GFP	1	0.998668
GFP	1	1
GFP	1	0.919834
GFP	1	1.02013
GFP	1	0.990987
GFP	1	1.01631
GFP	1	1.04943
GFP	1	1.12662
GFP	1	0.990741
GFP	1	0.985844
GFP	1	1.04176
GFP	1	1.03619
GFP	1	0.998331
GFP	1	0.987026
GFP	1	1.00928
GFP	1	0.972727
GFP	1	0.920248
GFP	1	0.997854
GFP	1	0.982199
GFP	1	1.00205
GFP	1	1.01435
GFP	1	0.987013
GFP	1	0.953581
GFP	1	0.992066
GFP	1	0.955118
GFP	1	0.998141
GFP	1	1.01329
GFP	1	0.862599
GFP	1	0.988515
GFP	1	0.939669
GFP	1	1.01975
GFP	1	1.01229
GFP	1	0.991034
GFP	1	1.02609
GFP	1	0.95515
GFP	1	1.01885
GFP	1	1.0264
GFP	1	0.895119
GFP	1	0.928906
GFP	1	0.985326
GFP	1	1.00906
GFP	1	1
MS	1	0.962162
MS	1	1.00602
MS	1	0.983466
MS	1	0.990496
MS	1	0.979801
MS	1	1.01588
MS	1	1.03673
MS	1	1.04863
MS	1	1
MS	1	1.03251
MS	1	1.00832
MS	1	0.981974
MS	1	0.976629
MS	1	0.981219
MS	1	0.997886
MS	1	0.942471
MS	1	0.942508
MS	1	0.954532
MS	1	0.968869
MS	1	1.04216
MS	1	0.994374
MS	1	1.02209
MS	1	0.961571
MS	1	0.938417
MS	1	0.951518
MS	1	1.01639
MS	1	0.971475
MS	1	1.00329
MS	1	0.998018
MS	1	1.02658
MS	1	1.032
MS	1	0.876114
MS	1	1.00663
MS	1	1.00746
MS	1	0.990453
MS	1	1.01877
MS	1	0.955209
MS	1	0.989186
MS	1	0.980594
MS	1	0.96997
MS	1	1.00736
MS	1	1.02195
MS	1	0.993935
MS	1	1.01266
MS	1	0.969982
MS	1	0.982523
MS	1	1.00896
MS	1	0.97047
MS	1	0.990099
GFP	2	0.991273
GFP	2	0.979988
GFP	2	1.05494
GFP	2	0.944044
GFP	2	1.00555
GFP	2	1.05547
GFP	2	1.04815
GFP	2	0.981001
GFP	2	1.0288
GFP	2	0.897632
GFP	2	0.995599
GFP	2	1.06627
GFP	2	1.01846
GFP	2	0.983356
GFP	2	0.98416
GFP	2	0.941141
GFP	2	0.979684
GFP	2	1.00338
GFP	2	0.990094
GFP	2	1.13377
GFP	2	1.0889
GFP	2	1.04714
GFP	2	1.07106
GFP	2	1.03013
GFP	2	1.13272
GFP	2	0.922968
GFP	2	1.01295
GFP	2	1.0471
GFP	2	1.01112
GFP	2	1.01597
GFP	2	1.00442
GFP	2	0.938961
GFP	2	0.916428
GFP	2	1.05365
GFP	2	0.954974
GFP	2	0.990146
GFP	2	0.967391
GFP	2	0.951108
GFP	2	0.982759
GFP	2	1.00629
GFP	2	0.967159
GFP	2	1.03717
GFP	2	0.966173
GFP	2	0.846726
GFP	2	0.970904
GFP	2	0.967769
GFP	2	1.06173
GFP	2	1.03631
GFP	2	1.05918
GFP	2	0.989564
GFP	2	0.904979
GFP	2	0.994111
GFP	2	1.04675
GFP	2	0.926781
GFP	2	0.909261
GFP	2	0.976522
GFP	2	0.989986
GFP	2	1.1054
MS	2	0.973796
MS	2	0.98544
MS	2	0.993897
MS	2	0.998592
MS	2	0.960368
MS	2	1.02787
MS	2	1.00093
MS	2	1.02505
MS	2	1.04032
MS	2	1.03189
MS	2	0.947451
MS	2	0.976899
MS	2	1.03356
MS	2	1.0025
MS	2	1.02499
MS	2	0.956755
MS	2	0.897676
MS	2	0.935242
MS	2	0.923985
MS	2	1.02223
MS	2	1.01052
MS	2	0.94851
MS	2	0.992314
MS	2	0.959516
MS	2	0.943702
MS	2	0.929923
MS	2	0.914425
MS	2	0.960195
MS	2	0.99564
MS	2	1.07027
MS	2	1.03512
MS	2	0.925947
MS	2	1.00498
MS	2	0.962687
MS	2	0.951891
MS	2	1.02232
MS	2	1
MS	2	0.985067
MS	2	0.978218
MS	2	0.975976
MS	2	1.01528
MS	2	0.941662
MS	2	1.031
MS	2	1.02798
MS	2	0.980577
MS	2	0.981763
MS	2	1.03772
MS	2	0.983893
MS	2	1.0198
GFP	3	0.996434
GFP	3	0.971583
GFP	3	0.984053
GFP	3	0.951497
GFP	3	1.0032
GFP	3	1.01571
GFP	3	1.00211
GFP	3	0.986912
GFP	3	0.981586
GFP	3	0.974026
GFP	3	1.03961
GFP	3	0.984995
GFP	3	0.966464
GFP	3	1.02685
GFP	3	1.03298
GFP	3	0.976777
GFP	3	0.998834
GFP	3	1.04893
GFP	3	0.947478
GFP	3	1.07857
GFP	3	1.12618
GFP	3	0.955279
GFP	3	1.06694
GFP	3	1.10221
GFP	3	1.13786
GFP	3	0.973458
GFP	3	1.03195
GFP	3	1.01969
GFP	3	1.00348
GFP	3	0.987858
GFP	3	0.916961
GFP	3	0.977922
GFP	3	0.904967
GFP	3	1.02861
GFP	3	0.994764
GFP	3	1.00144
GFP	3	0.978261
GFP	3	0.955691
GFP	3	1.01592
GFP	3	0.976197
GFP	3	0.972359
GFP	3	1.01965
GFP	3	0.916641
GFP	3	0.932044
GFP	3	0.968606
GFP	3	0.945455
GFP	3	1.01152
GFP	3	1.00307
GFP	3	1.07053
GFP	3	1.01487
GFP	3	0.931585
GFP	3	0.967609
GFP	3	0.924642
GFP	3	0.937335
GFP	3	0.929841
GFP	3	0.998533
GFP	3	0.956128
GFP	3	1.04113
MS	3	0.996945
MS	3	0.970473
MS	3	1.01332
MS	3	1.01431
MS	3	0.935095
MS	3	1.09124
MS	3	1.03208
MS	3	1.01518
MS	3	0.966532
MS	3	1.00816
MS	3	1.00494
MS	3	0.979874
MS	3	1.07146
MS	3	1.0192
MS	3	0.972708
MS	3	0.996331
MS	3	0.910634
MS	3	0.976118
MS	3	0.949447
MS	3	1.07401
MS	3	1.01631
MS	3	1.09619
MS	3	1.01067
MS	3	0.967013
MS	3	0.929995
MS	3	1.00759
MS	3	0.94947
MS	3	1.03402
MS	3	1.01883
MS	3	1.05219
MS	3	1.00598
MS	3	0.884187
MS	3	0.996683
MS	3	0.92669
MS	3	0.985586
MS	3	1.04617
MS	3	0.991723
MS	3	0.99794
MS	3	0.969109
MS	3	1.01952
MS	3	0.96661
MS	3	0.914275
MS	3	1.05863
MS	3	0.996669
MS	3	0.99176
MS	3	1.02204
MS	3	1.03536
MS	3	0.975168
MS	3	1.0297
GFP	4	1.07367
GFP	4	0.994197
GFP	4	1.0892
GFP	4	0.897906
GFP	4	1.07192
GFP	4	0.974313
GFP	4	0.999699
GFP	4	0.942157
GFP	4	0.969311
GFP	4	1.01757
GFP	4	1.07651
GFP	4	1.07502
GFP	4	1.02723
GFP	4	1.01638
GFP	4	1.0831
GFP	4	1.0032
GFP	4	1.01449
GFP	4	0.99752
GFP	4	0.96821
GFP	4	1.03896
GFP	4	1.06596
GFP	4	1.01518
GFP	4	1.09269
GFP	4	1.03776
GFP	4	0.95679
GFP	4	0.981125
GFP	4	0.961787
GFP	4	1.12347
GFP	4	0.961902
GFP	4	0.992016
GFP	4	0.980124
GFP	4	1.00779
GFP	4	0.938395
GFP	4	1.06366
GFP	4	0.967539
GFP	4	1.00852
GFP	4	1.01348
GFP	4	0.882735
GFP	4	0.97878
GFP	4	0.97948
GFP	4	0.943076
GFP	4	1.00398
GFP	4	0.932045
GFP	4	0.875
GFP	4	0.993874
GFP	4	0.933058
GFP	4	1.03868
GFP	4	1.03101
GFP	4	1.04722
GFP	4	0.995565
GFP	4	1.01938
GFP	4	0.960542
GFP	4	0.963696
GFP	4	0.935356
GFP	4	0.909261
GFP	4	0.964784
GFP	4	1.02194
GFP	4	1.07969
MS	4	0.960752
MS	4	0.997966
MS	4	1.02253
MS	4	1.00176
MS	4	0.918246
MS	4	1.03236
MS	4	1.01046
MS	4	1.05983
MS	4	1.07863
MS	4	1.01928
MS	4	0.905307
MS	4	0.955023
MS	4	1.00524
MS	4	0.963689
MS	4	1.02806
MS	4	0.89582
MS	4	0.9084
MS	4	0.959277
MS	4	0.953164
MS	4	1.04423
MS	4	1.00546
MS	4	1.07797
MS	4	0.973954
MS	4	0.995073
MS	4	0.918781
MS	4	0.959296
MS	4	0.894051
MS	4	0.982763
MS	4	1.01427
MS	4	0.978356
MS	4	0.960978
MS	4	0.919126
MS	4	0.996269
MS	4	1.01624
MS	4	0.92325
MS	4	0.963978
MS	4	1.00584
MS	4	1.01236
MS	4	0.970297
MS	4	1.00751
MS	4	1.00057
MS	4	0.950291
MS	4	1.06267
MS	4	0.97535
MS	4	0.98352
MS	4	0.99924
MS	4	1.03866
MS	4	1.00067
MS	4	0.99505
GFP	5	1.07583
GFP	5	0.936362
GFP	5	1.08158
GFP	5	0.923577
GFP	5	0.940248
GFP	5	0.940019
GFP	5	1.04183
GFP	5	0.975723
GFP	5	1.00614
GFP	5	0.860199
GFP	5	0.970548
GFP	5	1.04658
GFP	5	0.927076
GFP	5	0.994094
GFP	5	1.04181
GFP	5	1.06527
GFP	5	0.996503
GFP	5	0.977678
GFP	5	0.959226
GFP	5	1.13799
GFP	5	1.07456
GFP	5	1.04553
GFP	5	1.05664
GFP	5	1.0286
GFP	5	1.03909
GFP	5	1.00731
GFP	5	1.00188
GFP	5	1.03858
GFP	5	1.0634
GFP	5	1.01264
GFP	5	0.952297
GFP	5	1.0013
GFP	5	0.954632
GFP	5	0.994993
GFP	5	0.994764
GFP	5	0.969103
GFP	5	1.00957
GFP	5	0.96906
GFP	5	0.981432
GFP	5	0.957866
GFP	5	0.974001
GFP	5	0.973712
GFP	5	0.992147
GFP	5	0.905754
GFP	5	0.996172
GFP	5	0.938017
GFP	5	1.06584
GFP	5	1.0081
GFP	5	1.08787
GFP	5	1.01017
GFP	5	0.993539
GFP	5	0.919906
GFP	5	0.925193
GFP	5	0.926121
GFP	5	0.893358
GFP	5	1.02421
GFP	5	0.94659
GFP	5	1.07969
MS	5	1.04524
MS	5	0.991134
MS	5	0.975588
MS	5	0.985451
MS	5	0.926862
MS	5	1.01423
MS	5	1.04393
MS	5	1.03684
MS	5	1.04153
MS	5	1.01347
MS	5	0.958897
MS	5	0.900595
MS	5	0.982322
MS	5	1.02379
MS	5	1.01826
MS	5	0.983488
MS	5	0.844355
MS	5	0.912737
MS	5	0.901124
MS	5	1.06072
MS	5	1.0022
MS	5	1.09154
MS	5	1.00555
MS	5	0.975046
MS	5	0.964092
MS	5	0.982178
MS	5	0.903015
MS	5	0.90406
MS	5	0.964622
MS	5	0.931507
MS	5	1.03096
MS	5	0.862055
MS	5	0.951078
MS	5	0.938982
MS	5	0.999626
MS	5	1.00254
MS	5	1.0297
MS	5	0.962925
MS	5	1.00317
MS	5	1.01126
MS	5	0.975099
MS	5	0.959107
MS	5	1.01213
MS	5	1.00933
MS	5	0.980577
MS	5	1.00608
MS	5	1.01414
MS	5	0.955705
MS	5	1.00371
GFP	6	1.05518
GFP	6	1.003
GFP	6	1.04938
GFP	6	0.970543
GFP	6	0.969057
GFP	6	0.966389
GFP	6	1.03822
GFP	6	0.968968
GFP	6	1.00992
GFP	6	0.904507
GFP	6	0.995938
GFP	6	1.07752
GFP	6	0.946883
GFP	6	1.07839
GFP	6	1.05193
GFP	6	1.01742
GFP	6	0.986012
GFP	6	1.01105
GFP	6	0.92997
GFP	6	1.09838
GFP	6	1.17902
GFP	6	0.972231
GFP	6	0
GFP	6	1.06979
GFP	6	1.08436
GFP	6	1.0302
GFP	6	1.05596
GFP	6	1.13145
GFP	6	1.02572
GFP	6	1.03094
GFP	6	0.955389
GFP	6	0.927273
GFP	6	0.961796
GFP	6	1.02432
GFP	6	0.954974
GFP	6	1.00688
GFP	6	1.00826
GFP	6	0.997326
GFP	6	0.970822
GFP	6	1.02216
GFP	6	0.987411
GFP	6	0.980882
GFP	6	0.993658
GFP	6	0.897321
GFP	6	1.01302
GFP	6	0.965289
GFP	6	1.04691
GFP	6	0.976257
GFP	6	1.03108
GFP	6	1.01905
GFP	6	0.993539
GFP	6	0.98351
GFP	6	0.932343
GFP	6	0.993404
GFP	6	0.903648
GFP	6	1.00954
GFP	6	0.952313
GFP	6	1.07841
MS	6	0.963572
MS	6	0.984627
MS	6	1.00133
MS	6	0.972545
MS	6	0.935573
MS	6	1.08644
MS	6	0.983496
MS	6	1.04745
MS	6	1.0379
MS	6	1.05648
MS	6	0.934703
MS	6	0.882394
MS	6	1.01079
MS	6	1.00501
MS	6	1.02768
MS	6	1.01219
MS	6	0.88025
MS	6	0.993723
MS	6	0.925936
MS	6	1.09991
MS	6	1.02389
MS	6	1.08329
MS	6	0.948335
MS	6	0.975795
MS	6	0.937812
MS	6	0.944994
MS	6	1.03382
MS	6	1.03697
MS	6	0.99118
MS	6	0.985479
MS	6	1.04709
MS	6	0.9027
MS	6	0.992952
MS	6	0.981563
MS	6	0.994571
MS	6	1.04668
MS	6	0.984421
MS	6	0.932544
MS	6	0.972277
MS	6	1.00225
MS	6	0.955857
MS	6	0.959295
MS	6	1.01617
MS	6	1.004
MS	6	0.951148
MS	6	0.980243
MS	6	1.00613
MS	6	0.969799
MS	6	1.01114
GFP	7	1.04561
GFP	7	1.0032
GFP	7	1.07397
GFP	7	0.989235
GFP	7	0.918481
GFP	7	1.0526
GFP	7	1.00181
GFP	7	1.00127
GFP	7	1.06091
GFP	7	0.824293
GFP	7	0.90589
GFP	7	1.07377
GFP	7	0.966689
GFP	7	0.487248
GFP	7	0
GFP	7	0.476076
GFP	7	0.973522
GFP	7	0.985344
GFP	7	0.997005
GFP	7	1.13409
GFP	7	1.19582
GFP	7	0.979658
GFP	7	0
GFP	7	1.0103
GFP	7	1.05864
GFP	7	1.01227
GFP	7	0.96304
GFP	7	1.11283
GFP	7	1.0228
GFP	7	0.961411
GFP	7	1.04417
GFP	7	0.912987
GFP	7	0.936963
GFP	7	1.08083
GFP	7	0.963351
GFP	7	1.00544
GFP	7	1.01348
GFP	7	0.907181
GFP	7	1.01194
GFP	7	0.961149
GFP	7	1.03093
GFP	7	0.968401
GFP	7	0.937179
GFP	7	0.876984
GFP	7	0.973966
GFP	7	0.877686
GFP	7	1.02222
GFP	7	0.97486
GFP	7	0.975493
GFP	7	1.05113
GFP	7	0.974154
GFP	7	0.981743
GFP	7	0.934543
GFP	7	0.955805
GFP	7	0.916745
GFP	7	1.01541
GFP	7	0.927039
GFP	7	1.02314
MS	7	1.04512
MS	7	1.03408
MS	7	0.981358
MS	7	0.904963
MS	7	0.938541
MS	7	0.995356
MS	7	1.06904
MS	7	1.04318
MS	7	1.05685
MS	7	1.0283
MS	7	0.989074
MS	7	0.839342
MS	7	1.00569
MS	7	0.953673
MS	7	0.982318
MS	7	1.02752
MS	7	0.922848
MS	7	0.968157
MS	7	1.02611
MS	7	1.05339
MS	7	1.01035
MS	7	1.01171
MS	7	1.06234
MS	7	0.982007
MS	7	0.922859
MS	7	1.02981
MS	7	0.962918
MS	7	0.995691
MS	7	0.967298
MS	7	0.970822
MS	7	1.10224
MS	7	0.865256
MS	7	0.952736
MS	7	0.9482
MS	7	0.991015
MS	7	0.99239
MS	7	0.974684
MS	7	0.931514
MS	7	0.994059
MS	7	0.992492
MS	7	1
MS	7	0.969237
MS	7	1.00135
MS	7	1.00067
MS	7	0.9794
MS	7	1.0038
MS	7	1.04856
MS	7	0.983221
MS	7	0.975248
GFP	8	1.0152
GFP	8	0.985391
GFP	8	1.14588
GFP	8	0.960014
GFP	8	0.898207
GFP	8	1.05301
GFP	8	1.04815
GFP	8	1.00021
GFP	8	0.968839
GFP	8	0.827731
GFP	8	0.956669
GFP	8	1.06096
GFP	8	0.875985
GFP	8	0.554899
GFP	8	0
GFP	8	0.524124
GFP	8	1.00117
GFP	8	0.974746
GFP	8	0.96176
GFP	8	1.13636
GFP	8	1.02827
GFP	8	1.02147
GFP	8	0
GFP	8	0.999237
GFP	8	1.03292
GFP	8	0.920609
GFP	8	0.951347
GFP	8	1.03326
GFP	8	1.03852
GFP	8	0.984697
GFP	8	1.0212
GFP	8	1.07792
GFP	8	0.945559
GFP	8	1.04435
GFP	8	0.902618
GFP	8	0.992404
GFP	8	1.04043
GFP	8	0.950344
GFP	8	0.94695
GFP	8	0.977018
GFP	8	1.02162
GFP	8	0.983802
GFP	8	0.947448
GFP	8	0.926091
GFP	8	1.00459
GFP	8	0.913223
GFP	8	1.11029
GFP	8	0.999162
GFP	8	1.00658
GFP	8	0.98539
GFP	8	1.02509
GFP	8	0.974676
GFP	8	0.962596
GFP	8	0.936675
GFP	8	0.895229
GFP	8	1.00514
GFP	8	0.920839
GFP	8	1.06812
MS	8	1.07403
MS	8	0.990239
MS	8	1.03307
MS	8	0.9262
MS	8	0.931361
MS	8	1.03925
MS	8	0.993956
MS	8	1.03478
MS	8	0.995161
MS	8	1.06266
MS	8	0.96462
MS	8	0.79664
MS	8	0.931386
MS	8	0.956177
MS	8	0.990967
MS	8	0.936837
MS	8	0.965296
MS	8	1.01562
MS	8	0.97937
MS	8	1.06829
MS	8	1.00742
MS	8	1.04936
MS	8	1.11059
MS	8	0.989397
MS	8	0.922746
MS	8	0.978438
MS	8	0.917278
MS	8	0.947494
MS	8	0.987712
MS	8	0.994658
MS	8	1.07986
MS	8	0.96353
MS	8	1.017
MS	8	0.933275
MS	8	0.944403
MS	8	1.00558
MS	8	0.969815
MS	8	0.969619
MS	8	0.990099
MS	8	0.972222
MS	8	0.943973
MS	8	0.931908
MS	8	1.04784
MS	8	1.006
MS	8	0.981754
MS	8	0.976444
MS	8	1.04526
MS	8	0.981208
MS	8	0.986799
GFP	9	0.958896
GFP	9	0.954773
GFP	9	1.05031
GFP	9	0.9011
GFP	9	0.91656
GFP	9	1.00355
GFP	9	1.15558
GFP	9	0.977834
GFP	9	1.02833
GFP	9	0.845684
GFP	9	0.877116
GFP	9	1.0547
GFP	9	0.860005
GFP	9	0.56
GFP	9	0
GFP	9	0.578378
GFP	9	1.02731
GFP	9	1.05434
GFP	9	0.976503
GFP	9	1.17468
GFP	9	1.10365
GFP	9	1.02954
GFP	9	0
GFP	9	1.07704
GFP	9	1.08128
GFP	9	1.00967
GFP	9	0.982251
GFP	9	1.02102
GFP	9	0.917269
GFP	9	0.987858
GFP	9	1.0106
GFP	9	1.04805
GFP	9	0.943171
GFP	9	1.0608
GFP	9	0.948691
GFP	9	0.983987
GFP	9	1.02261
GFP	9	0.954163
GFP	9	0.917772
GFP	9	0.973461
GFP	9	1.07115
GFP	9	0.999203
GFP	9	0.982785
GFP	9	0.878472
GFP	9	1.02374
GFP	9	0.903306
GFP	9	1.05926
GFP	9	0.956145
GFP	9	0.980873
GFP	9	0.959301
GFP	9	1.13569
GFP	9	0.97821
GFP	9	0.990099
GFP	9	0.947889
GFP	9	0.86623
GFP	9	1.0044
GFP	9	0.905103
GFP	9	1.03856
MS	9	1.08284
MS	9	1.02684
MS	9	1.00588
MS	9	0.936055
MS	9	0.953379
MS	9	1.03805
MS	9	1.02394
MS	9	1.01194
MS	9	1.06492
MS	9	1.01446
MS	9	0
MS	9	0.799965
MS	9	0.945768
MS	9	0.951586
MS	9	0.989237
MS	9	0.950072
MS	9	0.919571
MS	9	1.04991
MS	9	0.963015
MS	9	1.06004
MS	9	1.00049
MS	9	0.993747
MS	9	1.0696
MS	9	1.00942
MS	9	0.884005
MS	9	0.979428
MS	9	0.9674
MS	9	0.982989
MS	9	0.986919
MS	9	0.958767
MS	9	1.0679
MS	9	0.983435
MS	9	0.985904
MS	9	0.985953
MS	9	1.00374
MS	9	1.01877
MS	9	0.979065
MS	9	0.942842
MS	9	0.94495
MS	9	0.976727
MS	9	0.995473
MS	9	0.990996
MS	9	1.04717
MS	9	0.995336
MS	9	0.974691
MS	9	0.996201
MS	9	1.05139
MS	9	0.97651
MS	9	0.985149
GFP	10	0
GFP	10	0
GFP	10	0
GFP	10	0
GFP	10	0
GFP	10	0
GFP	10	0
GFP	10	0
GFP	10	0
GFP	10	0
GFP	10	0
GFP	10	0
GFP	10	0
GFP	10	0
GFP	10	0
GFP	10	0
GFP	10	0
GFP	10	0
GFP	10	0
GFP	10	0
GFP	10	0
GFP	10	0
GFP	10	0
GFP	10	0
GFP	10	0
GFP	10	0
GFP	10	0
GFP	10	0
GFP	10	0
GFP	10	0
GFP	10	0
GFP	10	0
GFP	10	0
GFP	10	0
GFP	10	0
GFP	10	0
GFP	10	0
GFP	10	0
GFP	10	0
GFP	10	0
GFP	10	0
GFP	10	0
GFP	10	0
GFP	10	0
GFP	10	0
GFP	10	0
GFP	10	0
GFP	10	0
GFP	10	0
GFP	10	0
GFP	10	0
GFP	10	0
GFP	10	0
GFP	10	0
GFP	10	0
GFP	10	0
GFP	10	0
GFP	10	0
MS	10	0
MS	10	0
MS	10	0
MS	10	0
MS	10	0
MS	10	0
MS	10	0
MS	10	0
MS	10	0
MS	10	0
MS	10	0
MS	10	0
MS	10	0
MS	10	0
MS	10	0
MS	10	0
MS	10	0
MS	10	0
MS	10	0
MS	10	0
MS	10	0
MS	10	0
MS	10	0
MS	10	0
MS	10	0
MS	10	0
MS	10	0
MS	10	0
MS	10	0
MS	10	0
MS	10	0
MS	10	0
MS	10	0
MS	10	0
MS	10	0
MS	10	0
MS	10	0
MS	10	0
MS	10	0
MS	10	0
MS	10	0
MS	10	0
MS	10	0
MS	10	0
MS	10	0
MS	10	0
MS	10	0
MS	10	0
MS	10	0
GFP	11	0
GFP	11	0
GFP	11	0
GFP	11	0
GFP	11	0
GFP	11	0.198763
GFP	11	0
GFP	11	0
GFP	11	0
GFP	11	0
GFP	11	0
GFP	11	0
GFP	11	0
GFP	11	0
GFP	11	0
GFP	11	0
GFP	11	0.233349
GFP	11	0
GFP	11	0
GFP	11	0
GFP	11	0
GFP	11	0
GFP	11	0
GFP	11	0
GFP	11	0
GFP	11	0
GFP	11	0
GFP	11	0
GFP	11	0
GFP	11	0
GFP	11	0
GFP	11	0
GFP	11	0
GFP	11	0
GFP	11	0
GFP	11	0
GFP	11	0
GFP	11	0
GFP	11	0
GFP	11	0
GFP	11	0
GFP	11	0
GFP	11	0
GFP	11	0
GFP	11	0
GFP	11	0
GFP	11	0
GFP	11	0
GFP	11	0
GFP	11	0
GFP	11	0
GFP	11	0
GFP	11	0
GFP	11	0
GFP	11	0
GFP	11	1.05503
GFP	11	0
GFP	11	0
MS	11	0
MS	11	0
MS	11	0
MS	11	0
MS	11	0
MS	11	0
MS	11	0
MS	11	0
MS	11	0
MS	11	0
MS	11	0
MS	11	0
MS	11	0
MS	11	0
MS	11	0
MS	11	0
MS	11	0
MS	11	0
MS	11	0
MS	11	0
MS	11	0
MS	11	0
MS	11	0
MS	11	0
MS	11	0
MS	11	0
MS	11	0
MS	11	0
MS	11	0
MS	11	0
MS	11	0
MS	11	0
MS	11	0
MS	11	0
MS	11	0
MS	11	0
MS	11	0
MS	11	0
MS	11	0
MS	11	0
MS	11	0
MS	11	0
MS	11	0
MS	11	0
MS	11	0
MS	11	0
MS	11	0
MS	11	0
MS	11	0
GFP	12	0
GFP	12	0
GFP	12	0
GFP	12	0
GFP	12	0
GFP	12	0
GFP	12	0
GFP	12	0
GFP	12	0
GFP	12	0
GFP	12	0
GFP	12	0
GFP	12	0
GFP	12	0
GFP	12	0
GFP	12	0.203581
GFP	12	0
GFP	12	0
GFP	12	0
GFP	12	0
GFP	12	0
GFP	12	0
GFP	12	0
GFP	12	0
GFP	12	0
GFP	12	0
GFP	12	0
GFP	12	0
GFP	12	0
GFP	12	0
GFP	12	0
GFP	12	0.276651
GFP	12	0
GFP	12	0
GFP	12	0
GFP	12	0
GFP	12	0
GFP	12	0.345829
GFP	12	0
GFP	12	0
GFP	12	0
GFP	12	0
GFP	12	0
GFP	12	0
GFP	12	0
GFP	12	0
GFP	12	0
GFP	12	0
GFP	12	0
GFP	12	0.276651
GFP	12	0
GFP	12	0
GFP	12	0
GFP	12	0
GFP	12	0
GFP	12	1.03668
GFP	12	0
GFP	12	0
MS	12	0
MS	12	0
MS	12	0
MS	12	0
MS	12	0
MS	12	0
MS	12	0
MS	12	0
MS	12	0
MS	12	0
MS	12	0
MS	12	0
MS	12	0
MS	12	0
MS	12	0
MS	12	0
MS	12	0
MS	12	0
MS	12	0
MS	12	0
MS	12	0
MS	12	0
MS	12	0
MS	12	0
MS	12	0
MS	12	0
MS	12	0
MS	12	0
MS	12	0
MS	12	0
MS	12	0
MS	12	0
MS	12	0
MS	12	0
MS	12	0
MS	12	0
MS	12	0.343135
MS	12	0
MS	12	0
MS	12	0
MS	12	0
MS	12	0
MS	12	0
MS	12	0
MS	12	0
MS	12	0
MS	12	0
MS	12	0
MS	12	0
GFP	13	0
GFP	13	0
GFP	13	0
GFP	13	0
GFP	13	0
GFP	13	0
GFP	13	0
GFP	13	0
GFP	13	0
GFP	13	0
GFP	13	0
GFP	13	0.20944
GFP	13	0
GFP	13	0
GFP	13	0
GFP	13	0
GFP	13	0
GFP	13	0
GFP	13	0
GFP	13	0
GFP	13	0
GFP	13	0
GFP	13	0.456687
GFP	13	0
GFP	13	0
GFP	13	0
GFP	13	0
GFP	13	0
GFP	13	0
GFP	13	0
GFP	13	0
GFP	13	0
GFP	13	0
GFP	13	0
GFP	13	0.484561
GFP	13	0
GFP	13	0
GFP	13	0
GFP	13	0
GFP	13	0
GFP	13	0
GFP	13	0
GFP	13	0
GFP	13	0
GFP	13	0.635352
GFP	13	0
GFP	13	0
GFP	13	0
GFP	13	0
GFP	13	0
GFP	13	0
GFP	13	0
GFP	13	0
GFP	13	0
GFP	13	0
GFP	13	0
GFP	13	0
GFP	13	0
MS	13	0.20944
MS	13	0
MS	13	0
MS	13	0
MS	13	0
MS	13	0
MS	13	0
MS	13	0
MS	13	0
MS	13	0
MS	13	0
MS	13	0
MS	13	0
MS	13	0
MS	13	0
MS	13	0
MS	13	0
MS	13	0
MS	13	0
MS	13	0
MS	13	0
MS	13	0
MS	13	0
MS	13	0
MS	13	0
MS	13	0
MS	13	0
MS	13	0
MS	13	0
MS	13	0
MS	13	0
MS	13	0
MS	13	0
MS	13	0
MS	13	0
MS	13	0
MS	13	0.26407
MS	13	0
MS	13	0
MS	13	0
MS	13	0
MS	13	0
MS	13	0
MS	13	0
MS	13	0
MS	13	0
MS	13	0
MS	13	0
MS	13	0
GFP	14	0
GFP	14	0
GFP	14	0
GFP	14	0
GFP	14	0
GFP	14	0
GFP	14	0
GFP	14	0.276651
GFP	14	0
GFP	14	0
GFP	14	0
GFP	14	0
GFP	14	0
GFP	14	0
GFP	14	0
GFP	14	0
GFP	14	0
GFP	14	0
GFP	14	0
GFP	14	0
GFP	14	0
GFP	14	0.459671
GFP	14	0
GFP	14	0
GFP	14	0
GFP	14	0
GFP	14	0
GFP	14	0
GFP	14	0
GFP	14	0
GFP	14	0
GFP	14	0
GFP	14	0.484577
GFP	14	0
GFP	14	0
GFP	14	0
GFP	14	0
GFP	14	0
GFP	14	0
GFP	14	0
GFP	14	0
GFP	14	0
GFP	14	0
GFP	14	0.203581
GFP	14	0
GFP	14	0.672749
GFP	14	0
GFP	14	0
GFP	14	0
GFP	14	0
GFP	14	0
GFP	14	0
GFP	14	0
GFP	14	0.325049
GFP	14	0
GFP	14	0
GFP	14	0
GFP	14	0
MS	14	0
MS	14	0
MS	14	0
MS	14	0
MS	14	0
MS	14	0
MS	14	0
MS	14	0
MS	14	0
MS	14	0
MS	14	0
MS	14	0
MS	14	0
MS	14	0
MS	14	0
MS	14	0
MS	14	0
MS	14	0
MS	14	0
MS	14	0
MS	14	0
MS	14	0
MS	14	0
MS	14	0
MS	14	0
MS	14	0
MS	14	0
MS	14	0
MS	14	0
MS	14	0
MS	14	0
MS	14	0
MS	14	0
MS	14	0
MS	14	0
MS	14	0
MS	14	0
MS	14	0
MS	14	0
MS	14	0
MS	14	0
MS	14	0
MS	14	0
MS	14	0
MS	14	0
MS	14	0
MS	14	0
MS	14	0
MS	14	0
GFP	15	0
GFP	15	0
GFP	15	0
GFP	15	0
GFP	15	0
GFP	15	0
GFP	15	0
GFP	15	0
GFP	15	0.270403
GFP	15	0
GFP	15	0
GFP	15	0
GFP	15	0
GFP	15	0
GFP	15	0
GFP	15	0
GFP	15	0
GFP	15	0
GFP	15	0
GFP	15	0
GFP	15	0
GFP	15	0.469842
GFP	15	0
GFP	15	0.353166
GFP	15	0
GFP	15	0
GFP	15	0
GFP	15	0
GFP	15	0
GFP	15	0
GFP	15	0
GFP	15	0
GFP	15	0
GFP	15	0
GFP	15	0.552468
GFP	15	0
GFP	15	0
GFP	15	0
GFP	15	0
GFP	15	0
GFP	15	0
GFP	15	0
GFP	15	0
GFP	15	0
GFP	15	0
GFP	15	0
GFP	15	0
GFP	15	0
GFP	15	0
GFP	15	0
GFP	15	0
GFP	15	0
GFP	15	0
GFP	15	0.707538
GFP	15	0
GFP	15	0
GFP	15	0
GFP	15	0
MS	15	0
MS	15	0
MS	15	0
MS	15	0
MS	15	0
MS	15	0
MS	15	0
MS	15	0
MS	15	0
MS	15	0
MS	15	0
MS	15	0
MS	15	0
MS	15	0
MS	15	0
MS	15	0
MS	15	0
MS	15	0
MS	15	0
MS	15	0
MS	15	0
MS	15	0
MS	15	0
MS	15	0
MS	15	0
MS	15	0
MS	15	0
MS	15	0
MS	15	0
MS	15	0.293973
MS	15	0
MS	15	0
MS	15	0
MS	15	0
MS	15	0
MS	15	0
MS	15	0
MS	15	0
MS	15	0
MS	15	0
MS	15	0
MS	15	0
MS	15	0
MS	15	0
MS	15	0
MS	15	0
MS	15	0
MS	15	0
MS	15	0
GFP	16	0.394426
GFP	16	0
GFP	16	0
GFP	16	0
GFP	16	0
GFP	16	0
GFP	16	0.61346
GFP	16	0
GFP	16	0
GFP	16	0
GFP	16	0
GFP	16	0
GFP	16	0
GFP	16	0
GFP	16	0
GFP	16	0
GFP	16	0
GFP	16	0
GFP	16	0
GFP	16	0
GFP	16	0
GFP	16	0.583242
GFP	16	0
GFP	16	0.357361
GFP	16	0
GFP	16	0
GFP	16	0
GFP	16	0
GFP	16	0
GFP	16	0
GFP	16	0
GFP	16	0
GFP	16	0
GFP	16	0
GFP	16	0
GFP	16	0
GFP	16	0
GFP	16	0
GFP	16	0
GFP	16	0
GFP	16	0
GFP	16	0
GFP	16	0
GFP	16	0
GFP	16	0
GFP	16	0
GFP	16	0
GFP	16	0
GFP	16	0
GFP	16	0
GFP	16	0
GFP	16	0.677591
GFP	16	0
GFP	16	0
GFP	16	0
GFP	16	0.619161
GFP	16	0
GFP	16	0
MS	16	0
MS	16	0
MS	16	0
MS	16	0
MS	16	0
MS	16	0
MS	16	0
MS	16	0
MS	16	0
MS	16	0
MS	16	0
MS	16	0
MS	16	0
MS	16	0
MS	16	0
MS	16	0
MS	16	0
MS	16	0
MS	16	0
MS	16	0
MS	16	0.18402
MS	16	0
MS	16	0
MS	16	0
MS	16	0
MS	16	0
MS	16	0
MS	16	0
MS	16	0
MS	16	0.314932
MS	16	0
MS	16	0
MS	16	0
MS	16	0
MS	16	0
MS	16	0
MS	16	0
MS	16	0
MS	16	0
MS	16	0
MS	16	0
MS	16	0
MS	16	0
MS	16	0
MS	16	0
MS	16	0
MS	16	0
MS	16	0
MS	16	0
GFP	17	0.390484
GFP	17	0
GFP	17	0
GFP	17	0
GFP	17	0
GFP	17	0
GFP	17	0
GFP	17	0
GFP	17	0
GFP	17	0
GFP	17	0
GFP	17	0
GFP	17	0
GFP	17	0.759756
GFP	17	0
GFP	17	0
GFP	17	0
GFP	17	0
GFP	17	0
GFP	17	0
GFP	17	0
GFP	17	0.478237
GFP	17	0
GFP	17	0.372998
GFP	17	0
GFP	17	0.253745
GFP	17	0
GFP	17	0
GFP	17	0
GFP	17	0
GFP	17	0
GFP	17	0
GFP	17	0
GFP	17	0
GFP	17	0.623313
GFP	17	0
GFP	17	0
GFP	17	0
GFP	17	0
GFP	17	0
GFP	17	0
GFP	17	0
GFP	17	0
GFP	17	0
GFP	17	0
GFP	17	0
GFP	17	0.546584
GFP	17	0
GFP	17	0
GFP	17	0
GFP	17	0
GFP	17	0
GFP	17	0
GFP	17	0
GFP	17	0
GFP	17	0
GFP	17	0
GFP	17	0
MS	17	0
MS	17	0
MS	17	0
MS	17	0
MS	17	0
MS	17	0
MS	17	0
MS	17	0
MS	17	0
MS	17	0
MS	17	0
MS	17	0
MS	17	0
MS	17	0
MS	17	0
MS	17	0
MS	17	0
MS	17	0
MS	17	0
MS	17	0
MS	17	0.183123
MS	17	0
MS	17	0
MS	17	0
MS	17	0
MS	17	0
MS	17	0
MS	17	0
MS	17	0
MS	17	0.325753
MS	17	0
MS	17	0
MS	17	0
MS	17	0
MS	17	0
MS	17	0
MS	17	0
MS	17	0
MS	17	0
MS	17	0
MS	17	0
MS	17	0.403114
MS	17	0
MS	17	0
MS	17	0
MS	17	0
MS	17	0
MS	17	0
MS	17	0
GFP	18	0.416948
GFP	18	0
GFP	18	0
GFP	18	0
GFP	18	0
GFP	18	0
GFP	18	0
GFP	18	0
GFP	18	0
GFP	18	0
GFP	18	0
GFP	18	0
GFP	18	0
GFP	18	0
GFP	18	0
GFP	18	0.484561
GFP	18	0
GFP	18	0
GFP	18	0
GFP	18	0
GFP	18	0
GFP	18	0.59196
GFP	18	0
GFP	18	0.391304
GFP	18	0
GFP	18	0.653156
GFP	18	0
GFP	18	0
GFP	18	0
GFP	18	0.478191
GFP	18	0
GFP	18	0
GFP	18	0
GFP	18	0
GFP	18	0
GFP	18	0
GFP	18	0
GFP	18	0
GFP	18	0.590788
GFP	18	0
GFP	18	0
GFP	18	0
GFP	18	0
GFP	18	0
GFP	18	0
GFP	18	0
GFP	18	0
GFP	18	0
GFP	18	0
GFP	18	0
GFP	18	0
GFP	18	0
GFP	18	0.682495
GFP	18	0
GFP	18	0
GFP	18	0
GFP	18	0
GFP	18	0
MS	18	0
MS	18	0
MS	18	0
MS	18	0
MS	18	0
MS	18	0
MS	18	0
MS	18	0
MS	18	0
MS	18	0
MS	18	0
MS	18	0
MS	18	0
MS	18	0
MS	18	0
[truncated: 31,171 more rows]

## Sheet: Figure_2C
Gapmer	Biological Replicate	Half-time
GFP	I	23.55
GFP	I	17.99
GFP	I	17.73
GFP	I	10.11
GFP	I	6.777
GFP	II	44.38
GFP	II	19.43
GFP	II	16.94
GFP	II	7.3
GFP	II	5.286
GFP	III	52.05
GFP	III	50.78
GFP	III	49.77
GFP	III	48.55
GFP	III	39.82
GFP	III	38.38
GFP	III	37.16
GFP	III	22.4
GFP	III	21.21
GFP	III	17.17
GFP	III	9.102
GFP	III	8.048
GFP	III	2.884
GFP	IV	50.15
GFP	IV	37.31
GFP	IV	31.52
GFP	IV	30.22
GFP	IV	27.05
GFP	IV	23.61
GFP	IV	19.91
GFP	IV	18.8
GFP	IV	17.22
GFP	IV	17.12
GFP	IV	10.8
GFP	IV	9.389
GFP	IV	6.575
GFP	V	18.4
GFP	V	13.3
GFP	V	10.7
GFP	V	69.01
GFP	V	52.74
GFP	V	42.6
GFP	V	42.36
GFP	V	34.91
GFP	V	26.66
GFP	V	25.35
GFP	V	17.53
GFP	V	7.366
GFP	V	6.522
MS	I	50.68
MS	I	26.59
MS	I	25.15
MS	I	9.201
MS	I	6.331
MS	II	70.81
MS	II	50.71
MS	II	47.15
MS	II	24.34
MS	II	12.1
MS	III	239.9
MS	III	148.3
MS	III	120.8
MS	III	86.16
MS	III	67.64
MS	III	65.43
MS	III	60.8
MS	III	53.28
MS	III	46.5
MS	III	40.6
MS	III	36.16
MS	III	29.23
MS	III	26.62
MS	III	24.38
MS	III	18.78
MS	III	8.48
MS	IV	34.75
MS	IV	22.15
MS	IV	12.71
MS	IV	12.54
MS	IV	10.71
MS	V	83.2
MS	V	103.4
MS	V	59.39
MS	V	42.83
MS	V	41.11
MS	V	40.6
MS	V	37.39
MS	V	35.43
MS	V	34.64
MS	V	28.49
MS	V	21.9
MS	V	20.32
MS	V	16.39
MS	V	15.73

## Sheet: Figure_2D
Gapmer	Mobile	Immobile
GFP	0.780519	0.219481
GFP	0.866759	0.133241
GFP	0.744486	0.255514
GFP	0.726411	0.273589
GFP	0.537716	0.462284
GFP	0.709177	0.290823
GFP	0.608148	0.391852
GFP	0.547773	0.452227
GFP	0.683315	0.316685
GFP	0.313041	0.686959
GFP	0.721392	0.278608
GFP	0.770849	0.229151
GFP	0.847084	0.152916
GFP	0.516636	0.483364
GFP	0.836907	0.163093
GFP	0.679185	0.320815
GFP	0.567867	0.432133
GFP	0.700282	0.299718
GFP	0.644142	0.355858
GFP	0.795496	0.204504
GFP	0.796631	0.203369
GFP	0.578515	0.421485
GFP	0.946719	0.0532806
GFP	0.858103	0.141897
GFP	0.776234	0.223766
GFP	0.750247	0.249753
GFP	0.889376	0.110624
GFP	0.724704	0.275296
GFP	0.720162	0.279838
GFP	0.8704	0.1296
GFP	0.521096	0.478904
GFP	0.763347	0.236653
GFP	0.736346	0.263654
GFP	0.684821	0.315179
GFP	0.759904	0.240096
GFP	0.523631	0.476369
GFP	0.860591	0.139409
GFP	0.978065	0.0219352
GFP	0.997063	0.00293716
GFP	0.878864	0.121136
GFP	0.870293	0.129707
GFP	0.526893	0.473107
GFP	0.30362	0.69638
GFP	0.74895	0.25105
GFP	0.907768	0.092232
GFP	0.802669	0.197331
GFP	0.903842	0.0961577
MS	0.667995	0.332005
MS	0.663193	0.336807
MS	0.652654	0.347346
MS	0.677885	0.322115
MS	0.705515	0.294485
MS	0.708528	0.291472
MS	0.779772	0.220228
MS	0.546705	0.453295
MS	0.80767	0.19233
MS	0.669782	0.330218
MS	0.322435	0.677565
MS	0.634043	0.365957
MS	0.822377	0.177623
MS	0.56177	0.43823
MS	0.751688	0.248312
MS	0.648895	0.351105
MS	0.617094	0.382906
MS	0.731178	0.268822
MS	0.876459	0.123541
MS	0.611777	0.388223
MS	0.62165	0.37835
MS	0.586128	0.413872
MS	0.19083	0.80917
MS	0.761615	0.238385
MS	0.491427	0.508573
MS	0.883445	0.116555
MS	0.620908	0.379092
MS	0.620242	0.379758
MS	0.613425	0.386575
MS	0.612478	0.387522
MS	0.87867	0.12133
MS	0.851258	0.148742
MS	0.649822	0.350178
MS	0.498791	0.501209
MS	0.494644	0.505356
MS	0.490057	0.509943
MS	0.474979	0.525021
MS	0.472388	0.527612
MS	0.470382	0.529618
MS	0.457426	0.542574
MS	0.456375	0.543625
MS	0.431677	0.568323
MS	0.87867	0.12133
MS	0.851258	0.148742
MS	0.649822	0.350178

## Sheet: Figure_2E
Gapmer	Tracks with splits	Tracks with merges
MS	25	25
MS	0	8.33333
MS	30.7692	38.4615
MS	50	58.3333
MS	31.8182	31.8182
MS	0	3.0303
MS	35	25
MS	40.9091	40.9091
MS	10	10
MS	25.8065	25.8065
GFP	50	50
GFP	50	50
GFP	66.6667	66.6667
GFP	25	50
GFP	36.3636	45.4545
GFP	33.3333	11.1111
GFP	50	66.6667
GFP	25.9259	25.9259
GFP	36.3636	45.4545

## Sheet: Figure_2F
Gapmer	alpha_um	Dapp_um	displacement_um
GFP	0.145863	-0.508343	0.439362
GFP	0.301108	-0.939653	1.12017
GFP	0.233743	-0.289168	1.29601
GFP	0.214712	-0.982561	0.48155
GFP	0.248241	-0.942777	0.462708
GFP	0.257712	-1.59762	0.112105
GFP	0.270628	-1.22359	0.532298
GFP	0.20611	-0.704059	0.55962
GFP	0.27705	-1.45847	0.401757
GFP	0.267031	-1.19353	0.594617
GFP	-0.310594	2.32294	0.0312231
GFP	0.414469	-1.94168	0.777659
GFP	0.141736	-0.36302	0.264532
GFP	0.348802	-1.48833	0.879391
GFP	0.255391	-0.269267	1.42131
GFP	0.408253	-1.56272	1.19147
GFP	0.154662	-0.356032	0.477218
GFP	0.325059	-1.40091	0.614492
GFP	0.358345	-0.91958	1.45052
GFP	0.431566	-1.40805	1.54654
GFP	0.350109	-0.911435	1.39087
GFP	0.139548	-0.387382	0.453746
GFP	0.177679	-0.654687	0.266821
GFP	0.066269	0.666167	1.03722
GFP	0.190997	-0.769028	0.44072
GFP	0.392797	-2.72166	-0.15539
GFP	0.237744	-0.305581	1.26051
GFP	0.125321	0.17805	0.944332
GFP	-0.0200222	0.0090209	-0.13012
GFP	0.524344	-2.42359	0.918627
GFP	0.304889	-1.17913	0.88643
GFP	0.497591	-2.67928	0.728917
GFP	0.388223	-1.87001	0.749183
GFP	0.465327	-2.12354	0.709778
GFP	0.201965	-0.813188	0.535227
GFP	0.323344	-1.73968	0.454753
GFP	0.211659	-0.665118	0.711971
GFP	0.218949	-0.748082	0.734779
GFP	0.395778	-2.02348	0.486321
GFP	0.230283	-1.27954	0.192967
GFP	0.259781	-1.062	0.845349
GFP	0.138208	0.584631	1.5135
GFP	0.162975	-0.0708864	1.01773
GFP	0.33564	-0.322853	1.39308
GFP	0.258969	-0.668095	1.08558
GFP	0.23019	-0.639401	0.884976
GFP	-0.119816	1.78951	0.872656
GFP	0.262339	-1.25266	0.452899
GFP	0.363412	-1.51645	0.954104
GFP	0.198788	-0.656438	0.613374
GFP	0.184073	0.0172645	1.2077
GFP	0.471941	-2.38015	0.847472
GFP	0.129315	0.416385	1.31402
GFP	0.535023	-2.60172	0.983738
GFP	0.456688	-1.98155	0.844135
GFP	0.158899	-0.734932	0.157019
GFP	0.153355	-0.0826136	0.937655
GFP	0.191475	-0.308833	0.978437
GFP	-0.0148459	1.97546	1.82943
GFP	0.304127	-0.922922	1.06788
GFP	0.0938601	0.575746	1.10899
MS	0.277349	-1.26675	0.640358
MS	0.475618	-1.85606	1.40662
MS	0.361324	-0.996397	1.45548
MS	0.341075	-0.972813	1.31415
MS	0.253205	-0.780992	0.89612
MS	0.175726	-0.594857	0.575741
MS	0.467726	-2.77182	0.316797
MS	0.464571	-2.66386	0.445362
MS	0.333614	-1.63025	0.660695
MS	0.405095	-2.10431	0.335415
MS	0.291279	-1.78116	0.137435
MS	0.0510583	-0.167393	0.0372509
MS	0.211208	-0.78558	0.571172
MS	0.316346	-1.32509	0.805176
MS	0.324068	-1.41902	0.708419
MS	0.356819	-1.71014	0.705949
MS	0.127466	-0.747051	0.0522227
MS	0.27434	-1.52683	-0.0673473
MS	0.382274	-1.54421	1.05394
MS	0.161567	-0.328775	0.718338
MS	0.23622	-0.330272	1.24734
MS	0.276365	-1.31625	0.516451
MS	0.291502	-1.54094	0.430305
MS	0.253172	-1.01789	0.574572
MS	0.372166	-1.61762	0.906778
MS	0.247722	-1.32103	0.3362
MS	0.345912	-1.53046	0.656848
MS	0.39111	-0.9674	1.99877
MS	0.366014	-0.78986	1.70783
MS	0.219707	-0.610531	0.85102
MS	0.279583	-1.91144	-0.17226
MS	0.334222	-1.24769	1.00694
MS	0.173896	-0.350068	0.777611
MS	0.310654	-1.00152	0.881446
MS	0.26964	-1.42685	0.411283
MS	0.437688	-1.94456	0.945136
MS	0.269348	-1.25604	0.525285
MS	0.388312	-1.71776	0.91574
MS	0.442467	-2.37418	0.462044
MS	0.501955	-2.70685	0.715571
MS	0.469329	-2.50566	0.602584
MS	0.335819	-0.674775	1.59637
MS	0.223155	-0.677168	0.832595
MS	0.326256	-1.25179	0.949429
MS	0.335883	-1.66608	0.588785
MS	0.125848	-0.482127	0.343524
MS	0.374572	-0.990185	1.3137
MS	0.213411	-0.0311745	1.38057
MS	0.260393	-0.215619	1.54087
MS	0.114146	0.319502	1.10185
MS	0.524418	-2.2458	1.14652
MS	0.391277	-0.958927	1.70408
MS	0.401102	-1.04056	1.44109
MS	0.407082	-1.16731	0.99372
MS	0.358062	-0.7903	1.66189
MS	0.414779	-1.28861	1.00032
MS	0.533516	-3.09735	0.579287
MS	0.339282	-1.70502	0.65144
MS	0.192111	-0.937361	0.333358
MS	0.369536	-2.18864	0.330689
MS	0.293644	-1.21662	0.452118
MS	0.0859799	-0.605902	-0.160418
MS	0.380273	-1.43977	1.12853
MS	0.551662	-2.63576	1.10973
MS	0.320214	-0.895537	0.937189
MS	0.322396	-1.14081	0.617544
MS	0.300111	-1.70579	0.355523
MS	0.261962	-1.13965	0.652797
MS	0.0699527	0.173068	0.616933
MS	0.162554	-0.617435	0.379235
MS	0.198795	-0.355947	0.759425
MS	0.352206	-1.06371	1.13699
MS	0.241822	0.140939	1.79261
MS	0.478927	-1.59862	1.66322
MS	0.0805225	0.978778	1.51451
MS	0.192551	-0.202335	1.04159
MS	0.166954	0.104905	1.23757
MS	0.437927	-2.56086	0.299926
MS	0.260796	-1.58459	0.153883
MS	0.316502	-1.18687	0.877653
MS	0.234901	-0.897396	0.708304
MS	0.24503	-0.800741	0.798123
MS	0.283819	-0.861044	1.07511
MS	0.385084	-1.59064	1.02763
MS	0.331803	-0.993227	0.899928

## Sheet: Figure_2G
Gapmer	Velocity_um
MS	0.0435272
MS	0.0603653
MS	0.0543199
MS	0.0548064
MS	0.0476185
MS	0.0481786
MS	0.049533
MS	0.0405391
MS	0.0609794
MS	0.0527653
MS	0.0398991
MS	0.0452898
MS	0.0475288
MS	0.0592511
MS	0.0426858
MS	0.0555042
MS	0.0516763
MS	0.0749543
MS	0.0394658
MS	0.0431182
MS	0.0489603
MS	0.0429367
MS	0.0497668
MS	0.0570356
MS	0.0398
MS	0.0351733
MS	0.0502758
MS	0.0659207
MS	0.0675236
MS	0.0830032
MS	0.0351287
MS	0.0401887
MS	0.04876
MS	0.0527889
MS	0.0418083
MS	0.0702579
MS	0.0523833
MS	0.0477028
MS	0.0610341
MS	0.041873
MS	0.0347823
MS	0.0659196
MS	0.0405813
MS	0.046498
MS	0.0429942
MS	0.0420359
MS	0.0661684
MS	0.052464
MS	0.0528822
MS	0.0481129
MS	0.142022
MS	0.0394266
MS	0.0506815
MS	0.0646028
MS	0.0545
MS	0.0538905
MS	0.0413968
MS	0.0597382
MS	0.063281
MS	0.042434
MS	0.0519679
MS	0.0478036
MS	0.0491393
MS	0.0605037
MS	0.0551543
MS	0.0645528
MS	0.0561836
MS	0.0604861
MS	0.0532715
MS	0.0528219
MS	0.0471103
MS	0.0597935
MS	0.0847289
MS	0.0831925
MS	0.111874
MS	0.0989287
MS	0.135832
MS	0.104059
MS	0.0806429
MS	0.101344
MS	0.0927394
MS	0.0778034
MS	0.0976887
MS	0.0808731
MS	0.1068
GFP	0.0396
GFP	0.03205
GFP	0.0415029
GFP	0.0399542
GFP	0.0440138
GFP	0.0382497
GFP	0.0486958
GFP	0.0388104
GFP	0.0305837
GFP	0.0394277
GFP	0.0342213
GFP	0.0499564
GFP	0.115705
GFP	0.144365
GFP	0.0998136
GFP	0.0966376
GFP	0.111959
GFP	0.0923621
GFP	0.104627
GFP	0.111837
GFP	0.0888286
GFP	0.0909037
GFP	0.0921528
GFP	0.102869
GFP	0.033522
GFP	0.0320561
GFP	0.0332922
GFP	0.0368604
GFP	0.0498514
GFP	0.0455845
GFP	0.0504219
GFP	0.0489729
GFP	0.0399978
GFP	0.04528
GFP	0.0542711
GFP	0.0452117
GFP	0.0485777
GFP	0.051524
GFP	0.0580477
GFP	0.043828
GFP	0.0540308
GFP	0.07493
GFP	0.0965734
GFP	0.090755
GFP	0.0953898
GFP	0.0905601
GFP	0.0952976
GFP	0.0964177
GFP	0.0677108
GFP	0.0803203
GFP	0.141575
GFP	0.0775469
GFP	0.111427
GFP	0.0832855
GFP	0.0714911
GFP	0.0798823
GFP	0.0924987
GFP	0.081624
GFP	0.104339
GFP	0.119591
