# Supplementary material for: Satellite repeat transcripts modulate heterochromatin condensates and safeguard chromosome stability in mouse embryonic stem cells
Source: Nat Commun. 2022 Jun 20;13:3525. doi: 10.1038/s41467-022-31198-3 (PMC9209518; doi:10.1038/s41467-022-31198-3)
Supplement: Supplementary file 17 — Source Data [file 41467_2022_31198_MOESM17_ESM.zip › NovoC_Sourcedata/Source_data_FigureS1new.xlsx]

## Sheet: Figure_S1B
Gapmer	Dox	chromocentres/cell
GFP	dox	2
GFP	dox	2
GFP	dox	2
GFP	dox	1
GFP	dox	2
GFP	dox	1
GFP	dox	2
GFP	dox	2
GFP	dox	3
GFP	dox	2
GFP	dox	2
GFP	dox	1
GFP	dox	2
GFP	dox	1
GFP	dox	2
GFP	dox	2
GFP	dox	2
GFP	dox	2
GFP	dox	1
GFP	dox	1
GFP	dox	3
GFP	dox	2
GFP	dox	1
GFP	dox	2
GFP	dox	2
GFP	No dox	2
GFP	No dox	1
GFP	No dox	2
GFP	No dox	2
GFP	No dox	2
GFP	No dox	2
GFP	No dox	1
GFP	No dox	3
GFP	No dox	2
GFP	No dox	3
GFP	No dox	2
GFP	No dox	2
GFP	No dox	2
GFP	No dox	2
GFP	No dox	1
GFP	No dox	1

## Sheet: Figure_S1C
Gapmer	Dox	Replicate	Chromocenter diameter
GFP	dox	1	16
GFP	dox	1	17
GFP	dox	1	16
GFP	dox	1	14
GFP	dox	1	19
GFP	dox	1	16
GFP	dox	1	14
GFP	dox	1	12
GFP	dox	1	14
GFP	dox	1	17
GFP	dox	1	11
GFP	dox	1	16
GFP	dox	1	22
GFP	dox	1	17
GFP	dox	1	11
GFP	dox	1	12
GFP	dox	1	11
GFP	dox	1	14
GFP	dox	1	26
GFP	dox	1	18
GFP	dox	1	15
GFP	dox	1	20
GFP	dox	1	13
GFP	dox	1	17
GFP	dox	1	14
GFP	dox	1	15
GFP	dox	1	14
GFP	dox	1	20
GFP	dox	1	15
GFP	dox	1	12
GFP	dox	1	16
GFP	dox	1	13
GFP	dox	1	19
GFP	dox	1	17
GFP	dox	1	17
GFP	dox	1	17
GFP	dox	1	18
GFP	dox	1	14
GFP	dox	1	14
GFP	dox	1	14
GFP	dox	1	17
GFP	dox	1	17
GFP	dox	1	15
GFP	dox	1	15
GFP	dox	1	14
GFP	No dox	1	18
GFP	No dox	1	20
GFP	No dox	1	14
GFP	No dox	1	15
GFP	No dox	1	15
GFP	No dox	1	20
GFP	No dox	1	25
GFP	No dox	1	22
GFP	No dox	1	19
GFP	No dox	1	11
GFP	No dox	1	20
GFP	No dox	1	21
GFP	No dox	1	14
GFP	No dox	1	18
GFP	No dox	1	16
GFP	No dox	1	14
GFP	No dox	1	13
GFP	No dox	1	20
GFP	No dox	1	17
GFP	No dox	1	12
GFP	No dox	1	15
GFP	No dox	1	18
GFP	No dox	1	14
GFP	No dox	1	16
GFP	No dox	1	19
GFP	No dox	1	13
GFP	No dox	1	13
GFP	No dox	1	11
GFP	No dox	1	20
GFP	No dox	1	15
