# Supplementary material for: Satellite repeat transcripts modulate heterochromatin condensates and safeguard chromosome stability in mouse embryonic stem cells
Source: Nat Commun. 2022 Jun 20;13:3525. doi: 10.1038/s41467-022-31198-3 (PMC9209518; doi:10.1038/s41467-022-31198-3)
Supplement: Supplementary file 17 — Source Data [file 41467_2022_31198_MOESM17_ESM.zip › NovoC_Sourcedata/Source_data_Figure5.xlsx]

## Sheet: Figure_5A
Gapmer	Percentage of metaphases	Phenotype	Biological Replicate
GFP	0	Fusion	1
GFP	0	Breaks	1
GFP	11	Pericentromeric gap	1
GFP	0	Fusion	2
GFP	0	Breaks	2
GFP	0	Pericentromeric gap	2
GFP	0	Fusion	3
GFP	0	Breaks	3
GFP	8	Pericentromeric gap	3
MS	9	Fusion	1
MS	0	Breaks	1
MS	27	Pericentromeric gap	1
MS	25	Fusion	2
MS	0	Breaks	2
MS	25	Pericentromeric gap	2
MS	27	Fusion	3
MS	3	Breaks	3
MS	14	Pericentromeric gap	3

## Sheet: Figure_5C
Gapmer	Chromocenters per Cell	Percentage Chromocenters with gH2AX
GFP	2.97	10.23
GFP	5.17	11.59
GFP	2.91	2.94
GFP	4.26	20.93
GFP	4.46	15.38
GFP	4.94	5.56
GFP	5.17	14.29
GFP	4.3	16.22
GFP	2.25	18.75
GFP	2.95	19.64
GFP	6.42	19.44
MS	5.33	70.37
MS	5.32	50
MS	6.26	28.21
MS	6.57	67.86
MS	3.98	35.71
MS	5	51.28
MS	3.05	29.79
MS	5.66	29.31
MS	5.28	21.62
MS	5.76	31.58

## Sheet: Figure_5D
Genomic region	Replicate	Ab for ChIP	Fold change
MajSat	I	H3K9me3	10.07
MinSat	I	H3K9me3	0.63
LINEs	I	H3K9me3	2.13
MajSat	II	H3K9me3	8.61
MinSat	II	H3K9me3	0.26
LINEs	II	H3K9me3	1.28
MajSat	III	H3K9me3	3.14
MinSat	III	H3K9me3	0.49
LINEs	III	H3K9me3	2.66
MajSat	I	HP1a	2.01
MinSat	I	HP1a	0.44
LINEs	I	HP1a	1.19
MajSat	II	HP1a	2.55
MinSat	II	HP1a	0.23
LINEs	II	HP1a	1.03
MajSat	III	HP1a	1.94
MinSat	III	HP1a	1.07
LINEs	III	HP1a	0.37
MajSat	I	Suv39H1	13.22
MinSat	I	Suv39H1	3.95
LINEs	I	Suv39H1	2.09
MajSat	II	Suv39H1	1.86
MinSat	II	Suv39H1	11.72
LINEs	II	Suv39H1	1.85
MajSat	III	Suv39H1	3.39
MinSat	III	Suv39H1	8.27
LINEs	III	Suv39H1	0.43

## Sheet: Figure_5E
Cell	Replicate	MajSat	MinSat	LINE
No_Dox	1	0.93	0.6	1.76
No_Dox	2	1.06	0.76	1.1
No_Dox	3	0.96	0.94	0.47
No_Dox	4	1.09	1	1
Dox	1	0.15	0.94	1.54
Dox	2	0.27	1.1	1.05
Dox	3	0.15	1.27	1.01
Dox	4	0.42	1	1

## Sheet: Figure_5F
Phenotype	Percentage of metaphases with at least one event	Biological replicate
Chromatid breaks	0	1
Fusions	25	1
Pericentric gaps	62	1
Cohesin defects	75	1
Chromatid breaks	27	2
Fusions	27	2
Pericentric gaps	36	2
Cohesin defects	27	2
Chromatid breaks	0	3
Fusions	18	3
Pericentric gaps	55	3
Cohesin defects	55	3
