# Supplementary material for: Satellite repeat transcripts modulate heterochromatin condensates and safeguard chromosome stability in mouse embryonic stem cells
Source: Nat Commun. 2022 Jun 20;13:3525. doi: 10.1038/s41467-022-31198-3 (PMC9209518; doi:10.1038/s41467-022-31198-3)
Supplement: Supplementary file 17 — Source Data [file 41467_2022_31198_MOESM17_ESM.zip › NovoC_Sourcedata/Source_data_Figure4.xlsx]

## Sheet: Figure_4A
Gapmer	Cells	Chromocenters per cell
GFP	52	5
GFP	39	9
GFP	23	8
GFP	38	3
GFP	33	11
GFP	53	5
GFP	37	7
GFP	34	5
GFP	28	4
GFP	43	9
GFP	19	4
GFP	70	6
GFP	41	4
GFP	40	7
GFP	20	7
GFP	64	3
GFP	62	4
GFP	22	2
GFP	55	4
MS	40	11
MS	55	5
MS	36	7
MS	15	6
MS	35	9
MS	58	8
MS	42	8
MS	27	10
MS	33	8
MS	20	7
MS	28	11
MS	35	13
MS	33	5
MS	35	13
MS	25	13
MS	26	5
MS	27	14
MS	47	13
MS	28	12
MS	23	11
MS	49	10
MS	42	10
MS	30	11
MS	21	10
MS	22	13
MS	20	14
MS	16	7
MS	40	7
MS	22	11
MS	20	17
MS	30	15
MS	42	11
MS	27	11
MS	36	7

## Sheet: Figure_4B
Gapmer	MajorAxisLength_um	Replicates
GFP	11.3	GFP_I
GFP	11.1	GFP_I
GFP	10.2	GFP_I
GFP	8.5	GFP_I
GFP	8.2	GFP_I
GFP	8	GFP_I
GFP	7.8	GFP_I
GFP	7.7	GFP_I
GFP	7.7	GFP_I
GFP	7.6	GFP_I
GFP	7.5	GFP_I
GFP	6.7	GFP_I
GFP	6.6	GFP_I
GFP	6.5	GFP_I
GFP	6.3	GFP_I
GFP	6.2	GFP_I
GFP	6.1	GFP_I
GFP	6	GFP_I
GFP	6	GFP_I
GFP	5.9	GFP_I
GFP	5.9	GFP_I
GFP	5.5	GFP_I
GFP	5.5	GFP_I
GFP	5.5	GFP_I
GFP	5.4	GFP_I
GFP	5.2	GFP_I
GFP	5.2	GFP_I
GFP	5.1	GFP_I
GFP	5	GFP_I
GFP	5	GFP_I
GFP	5	GFP_I
GFP	5	GFP_I
GFP	4.9	GFP_I
GFP	4.9	GFP_I
GFP	4.9	GFP_I
GFP	4.9	GFP_I
GFP	4.8	GFP_I
GFP	4.8	GFP_I
GFP	4.8	GFP_I
GFP	4.8	GFP_I
GFP	4.8	GFP_I
GFP	4.7	GFP_I
GFP	4.7	GFP_I
GFP	4.7	GFP_I
GFP	4.7	GFP_I
GFP	4.7	GFP_I
GFP	4.7	GFP_I
GFP	4.6	GFP_I
GFP	4.6	GFP_I
GFP	4.5	GFP_I
GFP	4.5	GFP_I
GFP	4.5	GFP_I
GFP	4.4	GFP_I
GFP	4.4	GFP_I
GFP	4.4	GFP_I
GFP	4.4	GFP_I
GFP	4.4	GFP_I
GFP	4.3	GFP_I
GFP	4.3	GFP_I
GFP	4.3	GFP_I
GFP	4.2	GFP_I
GFP	4.1	GFP_I
GFP	4.1	GFP_I
GFP	4.1	GFP_I
GFP	4.1	GFP_I
GFP	4.1	GFP_I
GFP	4	GFP_I
GFP	4	GFP_I
GFP	4	GFP_I
GFP	4	GFP_I
GFP	3.9	GFP_I
GFP	3.9	GFP_I
GFP	3.9	GFP_I
GFP	3.9	GFP_I
GFP	3.9	GFP_I
GFP	3.8	GFP_I
GFP	3.8	GFP_I
GFP	3.8	GFP_I
GFP	3.8	GFP_I
GFP	3.8	GFP_I
GFP	3.8	GFP_I
GFP	3.8	GFP_I
GFP	3.7	GFP_I
GFP	3.7	GFP_I
GFP	3.7	GFP_I
GFP	3.6	GFP_I
GFP	3.6	GFP_I
GFP	3.6	GFP_I
GFP	3.6	GFP_I
GFP	3.6	GFP_I
GFP	3.6	GFP_I
GFP	3.6	GFP_I
GFP	3.6	GFP_I
GFP	3.6	GFP_I
GFP	3.6	GFP_I
GFP	3.5	GFP_I
GFP	3.5	GFP_I
GFP	3.5	GFP_I
GFP	3.5	GFP_I
GFP	3.5	GFP_I
GFP	3.4	GFP_I
GFP	3.4	GFP_I
GFP	3.4	GFP_I
GFP	3.4	GFP_I
GFP	3.4	GFP_I
GFP	3.4	GFP_I
GFP	3.4	GFP_I
GFP	3.4	GFP_I
GFP	3.4	GFP_I
GFP	3.4	GFP_I
GFP	3.3	GFP_I
GFP	3.3	GFP_I
GFP	3.3	GFP_I
GFP	3.3	GFP_I
GFP	3.3	GFP_I
GFP	3.3	GFP_I
GFP	3.2	GFP_I
GFP	3.2	GFP_I
GFP	3.2	GFP_I
GFP	3.2	GFP_I
GFP	3.2	GFP_I
GFP	3.2	GFP_I
GFP	3.2	GFP_I
GFP	3.2	GFP_I
GFP	3.2	GFP_I
GFP	3.2	GFP_I
GFP	3.2	GFP_I
GFP	3.2	GFP_I
GFP	3.1	GFP_I
GFP	3.1	GFP_I
GFP	3.1	GFP_I
GFP	3.1	GFP_I
GFP	3.1	GFP_I
GFP	3.1	GFP_I
GFP	3.1	GFP_I
GFP	3	GFP_I
GFP	3	GFP_I
GFP	3	GFP_I
GFP	3	GFP_I
GFP	3	GFP_I
GFP	3	GFP_I
GFP	3	GFP_I
GFP	3	GFP_I
GFP	2.9	GFP_I
GFP	2.9	GFP_I
GFP	2.9	GFP_I
GFP	2.9	GFP_I
GFP	2.9	GFP_I
GFP	2.9	GFP_I
GFP	2.9	GFP_I
GFP	2.9	GFP_I
GFP	2.9	GFP_I
GFP	2.9	GFP_I
GFP	2.9	GFP_I
GFP	2.9	GFP_I
GFP	2.9	GFP_I
GFP	2.9	GFP_I
GFP	2.8	GFP_I
GFP	2.8	GFP_I
GFP	2.8	GFP_I
GFP	2.8	GFP_I
GFP	2.8	GFP_I
GFP	2.8	GFP_I
GFP	2.8	GFP_I
GFP	2.8	GFP_I
GFP	2.8	GFP_I
GFP	2.8	GFP_I
GFP	2.8	GFP_I
GFP	2.8	GFP_I
GFP	2.8	GFP_I
GFP	2.7	GFP_I
GFP	2.7	GFP_I
GFP	2.7	GFP_I
GFP	2.7	GFP_I
GFP	2.7	GFP_I
GFP	2.7	GFP_I
GFP	2.7	GFP_I
GFP	2.7	GFP_I
GFP	2.6	GFP_I
GFP	2.6	GFP_I
GFP	2.6	GFP_I
GFP	2.6	GFP_I
GFP	2.6	GFP_I
GFP	2.6	GFP_I
GFP	2.6	GFP_I
GFP	2.6	GFP_I
GFP	2.6	GFP_I
GFP	2.6	GFP_I
GFP	2.6	GFP_I
GFP	2.6	GFP_I
GFP	2.6	GFP_I
GFP	2.6	GFP_I
GFP	2.6	GFP_I
GFP	2.6	GFP_I
GFP	2.5	GFP_I
GFP	2.5	GFP_I
GFP	2.5	GFP_I
GFP	2.5	GFP_I
GFP	2.5	GFP_I
GFP	2.5	GFP_I
GFP	2.5	GFP_I
GFP	2.5	GFP_I
GFP	2.5	GFP_I
GFP	2.5	GFP_I
GFP	2.5	GFP_I
GFP	2.5	GFP_I
GFP	2.4	GFP_I
GFP	2.4	GFP_I
GFP	2.4	GFP_I
GFP	2.4	GFP_I
GFP	2.4	GFP_I
GFP	2.4	GFP_I
GFP	2.4	GFP_I
GFP	2.4	GFP_I
GFP	2.4	GFP_I
GFP	2.4	GFP_I
GFP	2.4	GFP_I
GFP	2.4	GFP_I
GFP	2.4	GFP_I
GFP	2.4	GFP_I
GFP	2.4	GFP_I
GFP	2.4	GFP_I
GFP	2.4	GFP_I
GFP	2.4	GFP_I
GFP	2.4	GFP_I
GFP	2.4	GFP_I
GFP	2.4	GFP_I
GFP	2.4	GFP_I
GFP	2.4	GFP_I
GFP	2.3	GFP_I
GFP	2.3	GFP_I
GFP	2.3	GFP_I
GFP	2.3	GFP_I
GFP	2.3	GFP_I
GFP	2.3	GFP_I
GFP	2.3	GFP_I
GFP	2.3	GFP_I
GFP	2.3	GFP_I
GFP	2.3	GFP_I
GFP	2.3	GFP_I
GFP	2.3	GFP_I
GFP	2.3	GFP_I
GFP	2.3	GFP_I
GFP	2.3	GFP_I
GFP	2.3	GFP_I
GFP	2.3	GFP_I
GFP	2.3	GFP_I
GFP	2.3	GFP_I
GFP	2.3	GFP_I
GFP	2.2	GFP_I
GFP	2.2	GFP_I
GFP	2.2	GFP_I
GFP	2.2	GFP_I
GFP	2.2	GFP_I
GFP	2.2	GFP_I
GFP	2.2	GFP_I
GFP	2.2	GFP_I
GFP	2.2	GFP_I
GFP	2.2	GFP_I
GFP	2.2	GFP_I
GFP	2.2	GFP_I
GFP	2.2	GFP_I
GFP	2.2	GFP_I
GFP	2.2	GFP_I
GFP	2.2	GFP_I
GFP	2.2	GFP_I
GFP	2.2	GFP_I
GFP	2.2	GFP_I
GFP	2.2	GFP_I
GFP	2.2	GFP_I
GFP	2.1	GFP_I
GFP	2.1	GFP_I
GFP	2.1	GFP_I
GFP	2.1	GFP_I
GFP	2.1	GFP_I
GFP	2.1	GFP_I
GFP	2.1	GFP_I
GFP	2.1	GFP_I
GFP	2.1	GFP_I
GFP	2.1	GFP_I
GFP	2.1	GFP_I
GFP	2.1	GFP_I
GFP	2.1	GFP_I
GFP	2.1	GFP_I
GFP	2.1	GFP_I
GFP	2.1	GFP_I
GFP	2.1	GFP_I
GFP	2.1	GFP_I
GFP	2.1	GFP_I
GFP	2.1	GFP_I
GFP	2.1	GFP_I
GFP	2.1	GFP_I
GFP	2.1	GFP_I
GFP	2.1	GFP_I
GFP	2.1	GFP_I
GFP	2.1	GFP_I
GFP	2	GFP_I
GFP	2	GFP_I
GFP	2	GFP_I
GFP	2	GFP_I
GFP	2	GFP_I
GFP	2	GFP_I
GFP	2	GFP_I
GFP	2	GFP_I
GFP	2	GFP_I
GFP	2	GFP_I
GFP	2	GFP_I
GFP	2	GFP_I
GFP	2	GFP_I
GFP	2	GFP_I
GFP	2	GFP_I
GFP	2	GFP_I
GFP	2	GFP_I
GFP	2	GFP_I
GFP	2	GFP_I
GFP	2	GFP_I
GFP	2	GFP_I
GFP	2	GFP_I
GFP	2	GFP_I
GFP	2	GFP_I
GFP	2	GFP_I
GFP	2	GFP_I
GFP	2	GFP_I
GFP	1.9	GFP_I
GFP	1.9	GFP_I
GFP	1.9	GFP_I
GFP	1.9	GFP_I
GFP	1.9	GFP_I
GFP	1.9	GFP_I
GFP	1.9	GFP_I
GFP	1.9	GFP_I
GFP	1.9	GFP_I
GFP	1.9	GFP_I
GFP	1.9	GFP_I
GFP	1.9	GFP_I
GFP	1.9	GFP_I
GFP	1.9	GFP_I
GFP	1.9	GFP_I
GFP	1.9	GFP_I
GFP	1.9	GFP_I
GFP	1.9	GFP_I
GFP	1.9	GFP_I
GFP	1.9	GFP_I
GFP	1.9	GFP_I
GFP	1.9	GFP_I
GFP	1.9	GFP_I
GFP	1.9	GFP_I
GFP	1.9	GFP_I
GFP	1.8	GFP_I
GFP	1.8	GFP_I
GFP	1.8	GFP_I
GFP	1.8	GFP_I
GFP	1.8	GFP_I
GFP	1.8	GFP_I
GFP	1.8	GFP_I
GFP	1.8	GFP_I
GFP	1.8	GFP_I
GFP	1.8	GFP_I
GFP	1.8	GFP_I
GFP	1.8	GFP_I
GFP	1.8	GFP_I
GFP	1.8	GFP_I
GFP	1.8	GFP_I
GFP	1.8	GFP_I
GFP	1.8	GFP_I
GFP	1.8	GFP_I
GFP	1.8	GFP_I
GFP	1.8	GFP_I
GFP	1.8	GFP_I
GFP	1.8	GFP_I
GFP	1.8	GFP_I
GFP	1.8	GFP_I
GFP	1.8	GFP_I
GFP	1.8	GFP_I
GFP	1.8	GFP_I
GFP	1.8	GFP_I
GFP	1.8	GFP_I
GFP	1.8	GFP_I
GFP	1.8	GFP_I
GFP	1.7	GFP_I
GFP	1.7	GFP_I
GFP	1.7	GFP_I
GFP	1.7	GFP_I
GFP	1.7	GFP_I
GFP	1.7	GFP_I
GFP	1.7	GFP_I
GFP	1.7	GFP_I
GFP	1.7	GFP_I
GFP	1.7	GFP_I
GFP	1.7	GFP_I
GFP	1.7	GFP_I
GFP	1.7	GFP_I
GFP	1.7	GFP_I
GFP	1.7	GFP_I
GFP	1.7	GFP_I
GFP	1.7	GFP_I
GFP	1.7	GFP_I
GFP	1.7	GFP_I
GFP	1.7	GFP_I
GFP	1.7	GFP_I
GFP	1.7	GFP_I
GFP	1.7	GFP_I
GFP	1.7	GFP_I
GFP	1.7	GFP_I
GFP	1.7	GFP_I
GFP	1.7	GFP_I
GFP	1.7	GFP_I
GFP	1.7	GFP_I
GFP	1.7	GFP_I
GFP	1.7	GFP_I
GFP	1.7	GFP_I
GFP	1.7	GFP_I
GFP	1.7	GFP_I
GFP	1.6	GFP_I
GFP	1.6	GFP_I
GFP	1.6	GFP_I
GFP	1.6	GFP_I
GFP	1.6	GFP_I
GFP	1.6	GFP_I
GFP	1.6	GFP_I
GFP	1.6	GFP_I
GFP	1.6	GFP_I
GFP	1.6	GFP_I
GFP	1.6	GFP_I
GFP	1.6	GFP_I
GFP	1.6	GFP_I
GFP	1.6	GFP_I
GFP	1.6	GFP_I
GFP	1.6	GFP_I
GFP	1.6	GFP_I
GFP	1.6	GFP_I
GFP	1.6	GFP_I
GFP	1.6	GFP_I
GFP	1.6	GFP_I
GFP	1.6	GFP_I
GFP	1.6	GFP_I
GFP	1.6	GFP_I
GFP	1.6	GFP_I
GFP	1.6	GFP_I
GFP	1.6	GFP_I
GFP	1.6	GFP_I
GFP	1.6	GFP_I
GFP	1.6	GFP_I
GFP	1.6	GFP_I
GFP	1.6	GFP_I
GFP	1.6	GFP_I
GFP	1.6	GFP_I
GFP	1.6	GFP_I
GFP	1.6	GFP_I
GFP	1.6	GFP_I
GFP	1.6	GFP_I
GFP	1.6	GFP_I
GFP	1.6	GFP_I
GFP	1.6	GFP_I
GFP	1.6	GFP_I
GFP	1.6	GFP_I
GFP	1.6	GFP_I
GFP	1.6	GFP_I
GFP	1.6	GFP_I
GFP	1.5	GFP_I
GFP	1.5	GFP_I
GFP	1.5	GFP_I
GFP	1.5	GFP_I
GFP	1.5	GFP_I
GFP	1.5	GFP_I
GFP	1.5	GFP_I
GFP	1.5	GFP_I
GFP	1.5	GFP_I
GFP	1.5	GFP_I
GFP	1.5	GFP_I
GFP	1.5	GFP_I
GFP	1.5	GFP_I
GFP	1.5	GFP_I
GFP	1.5	GFP_I
GFP	1.5	GFP_I
GFP	1.5	GFP_I
GFP	1.5	GFP_I
GFP	1.5	GFP_I
GFP	1.5	GFP_I
GFP	1.5	GFP_I
GFP	1.5	GFP_I
GFP	1.5	GFP_I
GFP	1.5	GFP_I
GFP	1.5	GFP_I
GFP	1.5	GFP_I
GFP	1.5	GFP_I
GFP	1.5	GFP_I
GFP	1.5	GFP_I
GFP	1.5	GFP_I
GFP	1.5	GFP_I
GFP	1.5	GFP_I
GFP	1.5	GFP_I
GFP	1.5	GFP_I
GFP	1.5	GFP_I
GFP	1.5	GFP_I
GFP	1.5	GFP_I
GFP	1.5	GFP_I
GFP	1.5	GFP_I
GFP	1.5	GFP_I
GFP	1.5	GFP_I
GFP	1.5	GFP_I
GFP	1.5	GFP_I
GFP	1.5	GFP_I
GFP	1.5	GFP_I
GFP	1.5	GFP_I
GFP	1.5	GFP_I
GFP	1.4	GFP_I
GFP	1.4	GFP_I
GFP	1.4	GFP_I
GFP	1.4	GFP_I
GFP	1.4	GFP_I
GFP	1.4	GFP_I
GFP	1.4	GFP_I
GFP	1.4	GFP_I
GFP	1.4	GFP_I
GFP	1.4	GFP_I
GFP	1.4	GFP_I
GFP	1.4	GFP_I
GFP	1.4	GFP_I
GFP	1.4	GFP_I
GFP	1.4	GFP_I
GFP	1.4	GFP_I
GFP	1.4	GFP_I
GFP	1.4	GFP_I
GFP	1.4	GFP_I
GFP	1.4	GFP_I
GFP	1.4	GFP_I
GFP	1.4	GFP_I
GFP	1.4	GFP_I
GFP	1.4	GFP_I
GFP	1.4	GFP_I
GFP	1.4	GFP_I
GFP	1.4	GFP_I
GFP	1.4	GFP_I
GFP	1.4	GFP_I
GFP	1.4	GFP_I
GFP	1.4	GFP_I
GFP	1.4	GFP_I
GFP	1.4	GFP_I
GFP	1.4	GFP_I
GFP	1.4	GFP_I
GFP	1.4	GFP_I
GFP	1.4	GFP_I
GFP	1.4	GFP_I
GFP	1.4	GFP_I
GFP	1.4	GFP_I
GFP	1.4	GFP_I
GFP	1.4	GFP_I
GFP	1.4	GFP_I
GFP	1.4	GFP_I
GFP	1.4	GFP_I
GFP	1.4	GFP_I
GFP	1.4	GFP_I
GFP	1.4	GFP_I
GFP	1.4	GFP_I
GFP	1.4	GFP_I
GFP	1.4	GFP_I
GFP	1.4	GFP_I
GFP	1.4	GFP_I
GFP	1.4	GFP_I
GFP	1.4	GFP_I
GFP	1.4	GFP_I
GFP	1.3	GFP_I
GFP	1.3	GFP_I
GFP	1.3	GFP_I
GFP	1.3	GFP_I
GFP	1.3	GFP_I
GFP	1.3	GFP_I
GFP	1.3	GFP_I
GFP	1.3	GFP_I
GFP	1.3	GFP_I
GFP	1.3	GFP_I
GFP	1.3	GFP_I
GFP	1.3	GFP_I
GFP	1.3	GFP_I
GFP	1.3	GFP_I
GFP	1.3	GFP_I
GFP	1.3	GFP_I
GFP	1.3	GFP_I
GFP	1.3	GFP_I
GFP	1.3	GFP_I
GFP	1.3	GFP_I
GFP	1.3	GFP_I
GFP	1.3	GFP_I
GFP	1.3	GFP_I
GFP	1.3	GFP_I
GFP	1.3	GFP_I
GFP	1.3	GFP_I
GFP	1.3	GFP_I
GFP	1.3	GFP_I
GFP	1.3	GFP_I
GFP	1.3	GFP_I
GFP	1.3	GFP_I
GFP	1.3	GFP_I
GFP	1.3	GFP_I
GFP	1.3	GFP_I
GFP	1.3	GFP_I
GFP	1.3	GFP_I
GFP	1.3	GFP_I
GFP	1.3	GFP_I
GFP	1.3	GFP_I
GFP	1.3	GFP_I
GFP	1.3	GFP_I
GFP	1.3	GFP_I
GFP	1.3	GFP_I
GFP	1.3	GFP_I
GFP	1.3	GFP_I
GFP	1.3	GFP_I
GFP	1.3	GFP_I
GFP	1.3	GFP_I
GFP	1.3	GFP_I
GFP	1.3	GFP_I
GFP	1.3	GFP_I
GFP	1.3	GFP_I
GFP	1.3	GFP_I
GFP	1.3	GFP_I
GFP	1.3	GFP_I
GFP	1.3	GFP_I
GFP	1.2	GFP_I
GFP	1.2	GFP_I
GFP	1.2	GFP_I
GFP	1.2	GFP_I
GFP	1.2	GFP_I
GFP	1.2	GFP_I
GFP	1.2	GFP_I
GFP	1.2	GFP_I
GFP	1.2	GFP_I
GFP	1.2	GFP_I
GFP	1.2	GFP_I
GFP	1.2	GFP_I
GFP	1.2	GFP_I
GFP	1.2	GFP_I
GFP	1.2	GFP_I
GFP	1.2	GFP_I
GFP	1.2	GFP_I
GFP	1.2	GFP_I
GFP	1.2	GFP_I
GFP	1.2	GFP_I
GFP	1.2	GFP_I
GFP	1.2	GFP_I
GFP	1.2	GFP_I
GFP	1.2	GFP_I
GFP	1.2	GFP_I
GFP	1.2	GFP_I
GFP	1.2	GFP_I
GFP	1.2	GFP_I
GFP	1.2	GFP_I
GFP	1.2	GFP_I
GFP	1.2	GFP_I
GFP	1.2	GFP_I
GFP	1.2	GFP_I
GFP	1.2	GFP_I
GFP	1.2	GFP_I
GFP	1.2	GFP_I
GFP	1.2	GFP_I
GFP	1.2	GFP_I
GFP	1.2	GFP_I
GFP	1.2	GFP_I
GFP	1.1	GFP_I
GFP	1.1	GFP_I
GFP	1.1	GFP_I
GFP	1.1	GFP_I
GFP	1.1	GFP_I
GFP	1.1	GFP_I
GFP	1.1	GFP_I
GFP	1.1	GFP_I
GFP	1.1	GFP_I
GFP	1.1	GFP_I
GFP	1.1	GFP_I
GFP	1.1	GFP_I
GFP	1.1	GFP_I
GFP	1.1	GFP_I
GFP	1.1	GFP_I
GFP	1.1	GFP_I
GFP	1.1	GFP_I
GFP	1.1	GFP_I
GFP	1.1	GFP_I
GFP	1.1	GFP_I
GFP	1.1	GFP_I
GFP	1.1	GFP_I
GFP	1.1	GFP_I
GFP	1.1	GFP_I
GFP	1.1	GFP_I
GFP	1.1	GFP_I
GFP	1.1	GFP_I
GFP	1.1	GFP_I
GFP	1.1	GFP_I
GFP	1.1	GFP_I
GFP	1.1	GFP_I
GFP	1.1	GFP_I
GFP	1.1	GFP_I
GFP	1.1	GFP_I
GFP	1.1	GFP_I
GFP	1.1	GFP_I
GFP	1.1	GFP_I
GFP	1.1	GFP_I
GFP	1.1	GFP_I
GFP	1.1	GFP_I
GFP	1.1	GFP_I
GFP	1.1	GFP_I
GFP	1.1	GFP_I
GFP	1.1	GFP_I
GFP	1.1	GFP_I
GFP	1.1	GFP_I
GFP	1.1	GFP_I
GFP	1.1	GFP_I
GFP	1.1	GFP_I
GFP	1.1	GFP_I
GFP	1.1	GFP_I
GFP	1	GFP_I
GFP	1	GFP_I
GFP	1	GFP_I
GFP	1	GFP_I
GFP	1	GFP_I
GFP	1	GFP_I
GFP	1	GFP_I
GFP	1	GFP_I
GFP	1	GFP_I
GFP	1	GFP_I
GFP	1	GFP_I
GFP	1	GFP_I
GFP	1	GFP_I
GFP	1	GFP_I
GFP	1	GFP_I
GFP	1	GFP_I
GFP	1	GFP_I
GFP	1	GFP_I
GFP	1	GFP_I
GFP	1	GFP_I
GFP	1	GFP_I
GFP	1	GFP_I
GFP	1	GFP_I
GFP	1	GFP_I
GFP	0.9	GFP_I
GFP	0.9	GFP_I
GFP	0.9	GFP_I
GFP	0.9	GFP_I
GFP	0.9	GFP_I
GFP	0.9	GFP_I
GFP	0.9	GFP_I
GFP	0.9	GFP_I
GFP	0.9	GFP_I
GFP	0.9	GFP_I
GFP	0.9	GFP_I
GFP	0.9	GFP_I
GFP	8	GFP_II
GFP	7.3	GFP_II
GFP	7.2	GFP_II
GFP	7.2	GFP_II
GFP	7.1	GFP_II
GFP	6.6	GFP_II
GFP	6.5	GFP_II
GFP	6.4	GFP_II
GFP	6.2	GFP_II
GFP	6	GFP_II
GFP	6	GFP_II
GFP	5.9	GFP_II
GFP	5.7	GFP_II
GFP	5.7	GFP_II
GFP	5.5	GFP_II
GFP	5.5	GFP_II
GFP	5.4	GFP_II
GFP	5.4	GFP_II
GFP	5.3	GFP_II
GFP	5.1	GFP_II
GFP	5.1	GFP_II
GFP	5	GFP_II
GFP	5	GFP_II
GFP	5	GFP_II
GFP	4.9	GFP_II
GFP	4.8	GFP_II
GFP	4.8	GFP_II
GFP	4.8	GFP_II
GFP	4.8	GFP_II
GFP	4.8	GFP_II
GFP	4.7	GFP_II
GFP	4.7	GFP_II
GFP	4.7	GFP_II
GFP	4.7	GFP_II
GFP	4.6	GFP_II
GFP	4.6	GFP_II
GFP	4.5	GFP_II
GFP	4.5	GFP_II
GFP	4.3	GFP_II
GFP	4.3	GFP_II
GFP	4.2	GFP_II
GFP	4.2	GFP_II
GFP	4.2	GFP_II
GFP	4.2	GFP_II
GFP	4.2	GFP_II
GFP	4.1	GFP_II
GFP	4.1	GFP_II
GFP	4	GFP_II
GFP	4	GFP_II
GFP	4	GFP_II
GFP	4	GFP_II
GFP	4	GFP_II
GFP	4	GFP_II
GFP	4	GFP_II
GFP	3.9	GFP_II
GFP	3.9	GFP_II
GFP	3.9	GFP_II
GFP	3.9	GFP_II
GFP	3.8	GFP_II
GFP	3.8	GFP_II
GFP	3.8	GFP_II
GFP	3.8	GFP_II
GFP	3.8	GFP_II
GFP	3.8	GFP_II
GFP	3.8	GFP_II
GFP	3.7	GFP_II
GFP	3.7	GFP_II
GFP	3.7	GFP_II
GFP	3.6	GFP_II
GFP	3.6	GFP_II
GFP	3.6	GFP_II
GFP	3.6	GFP_II
GFP	3.6	GFP_II
GFP	3.6	GFP_II
GFP	3.6	GFP_II
GFP	3.5	GFP_II
GFP	3.5	GFP_II
GFP	3.5	GFP_II
GFP	3.5	GFP_II
GFP	3.5	GFP_II
GFP	3.5	GFP_II
GFP	3.5	GFP_II
GFP	3.4	GFP_II
GFP	3.4	GFP_II
GFP	3.4	GFP_II
GFP	3.4	GFP_II
GFP	3.4	GFP_II
GFP	3.4	GFP_II
GFP	3.4	GFP_II
GFP	3.4	GFP_II
GFP	3.4	GFP_II
GFP	3.4	GFP_II
GFP	3.4	GFP_II
GFP	3.3	GFP_II
GFP	3.3	GFP_II
GFP	3.3	GFP_II
GFP	3.3	GFP_II
GFP	3.3	GFP_II
GFP	3.3	GFP_II
GFP	3.2	GFP_II
GFP	3.2	GFP_II
GFP	3.2	GFP_II
GFP	3.2	GFP_II
GFP	3.2	GFP_II
GFP	3.2	GFP_II
GFP	3.2	GFP_II
GFP	3.2	GFP_II
GFP	3.1	GFP_II
GFP	3.1	GFP_II
GFP	3.1	GFP_II
GFP	3.1	GFP_II
GFP	3.1	GFP_II
GFP	3.1	GFP_II
GFP	3	GFP_II
GFP	3	GFP_II
GFP	3	GFP_II
GFP	3	GFP_II
GFP	3	GFP_II
GFP	3	GFP_II
GFP	3	GFP_II
GFP	3	GFP_II
GFP	2.9	GFP_II
GFP	2.9	GFP_II
GFP	2.9	GFP_II
GFP	2.8	GFP_II
GFP	2.8	GFP_II
GFP	2.8	GFP_II
GFP	2.8	GFP_II
GFP	2.8	GFP_II
GFP	2.8	GFP_II
GFP	2.8	GFP_II
GFP	2.8	GFP_II
GFP	2.8	GFP_II
GFP	2.8	GFP_II
GFP	2.8	GFP_II
GFP	2.8	GFP_II
GFP	2.7	GFP_II
GFP	2.7	GFP_II
GFP	2.7	GFP_II
GFP	2.7	GFP_II
GFP	2.7	GFP_II
GFP	2.7	GFP_II
GFP	2.7	GFP_II
GFP	2.7	GFP_II
GFP	2.7	GFP_II
GFP	2.6	GFP_II
GFP	2.6	GFP_II
GFP	2.6	GFP_II
GFP	2.6	GFP_II
GFP	2.6	GFP_II
GFP	2.6	GFP_II
GFP	2.6	GFP_II
GFP	2.6	GFP_II
GFP	2.6	GFP_II
GFP	2.6	GFP_II
GFP	2.6	GFP_II
GFP	2.6	GFP_II
GFP	2.5	GFP_II
GFP	2.5	GFP_II
GFP	2.5	GFP_II
GFP	2.5	GFP_II
GFP	2.5	GFP_II
GFP	2.5	GFP_II
GFP	2.5	GFP_II
GFP	2.5	GFP_II
GFP	2.5	GFP_II
GFP	2.5	GFP_II
GFP	2.5	GFP_II
GFP	2.4	GFP_II
GFP	2.4	GFP_II
GFP	2.4	GFP_II
GFP	2.4	GFP_II
GFP	2.4	GFP_II
GFP	2.4	GFP_II
GFP	2.4	GFP_II
GFP	2.4	GFP_II
GFP	2.4	GFP_II
GFP	2.4	GFP_II
GFP	2.4	GFP_II
GFP	2.4	GFP_II
GFP	2.3	GFP_II
GFP	2.3	GFP_II
GFP	2.3	GFP_II
GFP	2.3	GFP_II
GFP	2.3	GFP_II
GFP	2.3	GFP_II
GFP	2.3	GFP_II
GFP	2.3	GFP_II
GFP	2.3	GFP_II
GFP	2.3	GFP_II
GFP	2.3	GFP_II
GFP	2.3	GFP_II
GFP	2.3	GFP_II
GFP	2.3	GFP_II
GFP	2.3	GFP_II
GFP	2.3	GFP_II
GFP	2.3	GFP_II
GFP	2.3	GFP_II
GFP	2.2	GFP_II
GFP	2.2	GFP_II
GFP	2.2	GFP_II
GFP	2.2	GFP_II
GFP	2.2	GFP_II
GFP	2.2	GFP_II
GFP	2.2	GFP_II
GFP	2.2	GFP_II
GFP	2.2	GFP_II
GFP	2.2	GFP_II
GFP	2.2	GFP_II
GFP	2.2	GFP_II
GFP	2.1	GFP_II
GFP	2.1	GFP_II
GFP	2.1	GFP_II
GFP	2.1	GFP_II
GFP	2.1	GFP_II
GFP	2.1	GFP_II
GFP	2.1	GFP_II
GFP	2.1	GFP_II
GFP	2.1	GFP_II
GFP	2.1	GFP_II
GFP	2.1	GFP_II
GFP	2.1	GFP_II
GFP	2.1	GFP_II
GFP	2.1	GFP_II
GFP	2.1	GFP_II
GFP	2.1	GFP_II
GFP	2.1	GFP_II
GFP	2.1	GFP_II
GFP	2	GFP_II
GFP	2	GFP_II
GFP	2	GFP_II
GFP	2	GFP_II
GFP	2	GFP_II
GFP	2	GFP_II
GFP	2	GFP_II
GFP	2	GFP_II
GFP	2	GFP_II
GFP	2	GFP_II
GFP	2	GFP_II
GFP	2	GFP_II
GFP	2	GFP_II
GFP	1.9	GFP_II
GFP	1.9	GFP_II
GFP	1.9	GFP_II
GFP	1.9	GFP_II
GFP	1.9	GFP_II
GFP	1.9	GFP_II
GFP	1.9	GFP_II
GFP	1.9	GFP_II
GFP	1.9	GFP_II
GFP	1.9	GFP_II
GFP	1.9	GFP_II
GFP	1.9	GFP_II
GFP	1.9	GFP_II
GFP	1.9	GFP_II
GFP	1.9	GFP_II
GFP	1.9	GFP_II
GFP	1.9	GFP_II
GFP	1.9	GFP_II
GFP	1.9	GFP_II
GFP	1.9	GFP_II
GFP	1.9	GFP_II
GFP	1.9	GFP_II
GFP	1.9	GFP_II
GFP	1.9	GFP_II
GFP	1.9	GFP_II
GFP	1.8	GFP_II
GFP	1.8	GFP_II
GFP	1.8	GFP_II
GFP	1.8	GFP_II
GFP	1.8	GFP_II
GFP	1.8	GFP_II
GFP	1.8	GFP_II
GFP	1.8	GFP_II
GFP	1.8	GFP_II
GFP	1.8	GFP_II
GFP	1.8	GFP_II
GFP	1.8	GFP_II
GFP	1.8	GFP_II
GFP	1.8	GFP_II
GFP	1.8	GFP_II
GFP	1.8	GFP_II
GFP	1.8	GFP_II
GFP	1.8	GFP_II
GFP	1.8	GFP_II
GFP	1.8	GFP_II
GFP	1.8	GFP_II
GFP	1.8	GFP_II
GFP	1.8	GFP_II
GFP	1.8	GFP_II
GFP	1.8	GFP_II
GFP	1.8	GFP_II
GFP	1.8	GFP_II
GFP	1.7	GFP_II
GFP	1.7	GFP_II
GFP	1.7	GFP_II
GFP	1.7	GFP_II
GFP	1.7	GFP_II
GFP	1.7	GFP_II
GFP	1.7	GFP_II
GFP	1.7	GFP_II
GFP	1.7	GFP_II
GFP	1.7	GFP_II
GFP	1.7	GFP_II
GFP	1.7	GFP_II
GFP	1.7	GFP_II
GFP	1.7	GFP_II
GFP	1.7	GFP_II
GFP	1.7	GFP_II
GFP	1.7	GFP_II
GFP	1.7	GFP_II
GFP	1.7	GFP_II
GFP	1.7	GFP_II
GFP	1.7	GFP_II
GFP	1.7	GFP_II
GFP	1.7	GFP_II
GFP	1.7	GFP_II
GFP	1.7	GFP_II
GFP	1.7	GFP_II
GFP	1.7	GFP_II
GFP	1.7	GFP_II
GFP	1.7	GFP_II
GFP	1.7	GFP_II
GFP	1.7	GFP_II
GFP	1.6	GFP_II
GFP	1.6	GFP_II
GFP	1.6	GFP_II
GFP	1.6	GFP_II
GFP	1.6	GFP_II
GFP	1.6	GFP_II
GFP	1.6	GFP_II
GFP	1.6	GFP_II
GFP	1.6	GFP_II
GFP	1.6	GFP_II
GFP	1.6	GFP_II
GFP	1.6	GFP_II
GFP	1.6	GFP_II
GFP	1.6	GFP_II
GFP	1.6	GFP_II
GFP	1.6	GFP_II
GFP	1.6	GFP_II
GFP	1.6	GFP_II
GFP	1.6	GFP_II
GFP	1.6	GFP_II
GFP	1.6	GFP_II
GFP	1.6	GFP_II
GFP	1.6	GFP_II
GFP	1.6	GFP_II
GFP	1.6	GFP_II
GFP	1.6	GFP_II
GFP	1.6	GFP_II
GFP	1.6	GFP_II
GFP	1.6	GFP_II
GFP	1.6	GFP_II
GFP	1.6	GFP_II
GFP	1.6	GFP_II
GFP	1.6	GFP_II
GFP	1.6	GFP_II
GFP	1.6	GFP_II
GFP	1.6	GFP_II
GFP	1.5	GFP_II
GFP	1.5	GFP_II
GFP	1.5	GFP_II
GFP	1.5	GFP_II
GFP	1.5	GFP_II
GFP	1.5	GFP_II
GFP	1.5	GFP_II
GFP	1.5	GFP_II
GFP	1.5	GFP_II
GFP	1.5	GFP_II
GFP	1.5	GFP_II
GFP	1.5	GFP_II
GFP	1.5	GFP_II
GFP	1.5	GFP_II
GFP	1.5	GFP_II
GFP	1.5	GFP_II
GFP	1.5	GFP_II
GFP	1.5	GFP_II
GFP	1.5	GFP_II
GFP	1.5	GFP_II
GFP	1.5	GFP_II
GFP	1.5	GFP_II
GFP	1.5	GFP_II
GFP	1.5	GFP_II
GFP	1.5	GFP_II
GFP	1.5	GFP_II
GFP	1.5	GFP_II
GFP	1.5	GFP_II
GFP	1.5	GFP_II
GFP	1.5	GFP_II
GFP	1.5	GFP_II
GFP	1.5	GFP_II
GFP	1.5	GFP_II
GFP	1.5	GFP_II
GFP	1.5	GFP_II
GFP	1.5	GFP_II
GFP	1.4	GFP_II
GFP	1.4	GFP_II
GFP	1.4	GFP_II
GFP	1.4	GFP_II
GFP	1.4	GFP_II
GFP	1.4	GFP_II
GFP	1.4	GFP_II
GFP	1.4	GFP_II
GFP	1.4	GFP_II
GFP	1.4	GFP_II
GFP	1.4	GFP_II
GFP	1.4	GFP_II
GFP	1.4	GFP_II
GFP	1.4	GFP_II
GFP	1.4	GFP_II
GFP	1.4	GFP_II
GFP	1.4	GFP_II
GFP	1.4	GFP_II
GFP	1.4	GFP_II
GFP	1.4	GFP_II
GFP	1.4	GFP_II
GFP	1.4	GFP_II
GFP	1.4	GFP_II
GFP	1.4	GFP_II
GFP	1.4	GFP_II
GFP	1.4	GFP_II
GFP	1.4	GFP_II
GFP	1.4	GFP_II
GFP	1.4	GFP_II
GFP	1.4	GFP_II
GFP	1.4	GFP_II
GFP	1.4	GFP_II
GFP	1.4	GFP_II
GFP	1.4	GFP_II
GFP	1.4	GFP_II
GFP	1.4	GFP_II
GFP	1.4	GFP_II
GFP	1.4	GFP_II
GFP	1.4	GFP_II
GFP	1.4	GFP_II
GFP	1.3	GFP_II
GFP	1.3	GFP_II
GFP	1.3	GFP_II
GFP	1.3	GFP_II
GFP	1.3	GFP_II
GFP	1.3	GFP_II
GFP	1.3	GFP_II
GFP	1.3	GFP_II
GFP	1.3	GFP_II
GFP	1.3	GFP_II
GFP	1.3	GFP_II
GFP	1.3	GFP_II
GFP	1.3	GFP_II
GFP	1.3	GFP_II
GFP	1.3	GFP_II
GFP	1.3	GFP_II
GFP	1.3	GFP_II
GFP	1.3	GFP_II
GFP	1.3	GFP_II
GFP	1.3	GFP_II
GFP	1.3	GFP_II
GFP	1.3	GFP_II
GFP	1.3	GFP_II
GFP	1.3	GFP_II
GFP	1.3	GFP_II
GFP	1.3	GFP_II
GFP	1.3	GFP_II
GFP	1.3	GFP_II
GFP	1.3	GFP_II
GFP	1.3	GFP_II
GFP	1.3	GFP_II
GFP	1.3	GFP_II
GFP	1.3	GFP_II
GFP	1.3	GFP_II
GFP	1.3	GFP_II
GFP	1.3	GFP_II
GFP	1.3	GFP_II
GFP	1.3	GFP_II
GFP	1.3	GFP_II
GFP	1.3	GFP_II
GFP	1.3	GFP_II
GFP	1.2	GFP_II
GFP	1.2	GFP_II
GFP	1.2	GFP_II
GFP	1.2	GFP_II
GFP	1.2	GFP_II
GFP	1.2	GFP_II
GFP	1.2	GFP_II
GFP	1.2	GFP_II
GFP	1.2	GFP_II
GFP	1.2	GFP_II
GFP	1.2	GFP_II
GFP	1.2	GFP_II
GFP	1.2	GFP_II
GFP	1.2	GFP_II
GFP	1.2	GFP_II
GFP	1.2	GFP_II
GFP	1.2	GFP_II
GFP	1.2	GFP_II
GFP	1.2	GFP_II
GFP	1.2	GFP_II
GFP	1.2	GFP_II
GFP	1.2	GFP_II
GFP	1.2	GFP_II
GFP	1.2	GFP_II
GFP	1.2	GFP_II
GFP	1.2	GFP_II
GFP	1.2	GFP_II
GFP	1.2	GFP_II
GFP	1.2	GFP_II
GFP	1.2	GFP_II
GFP	1.2	GFP_II
GFP	1.2	GFP_II
GFP	1.2	GFP_II
GFP	1.2	GFP_II
GFP	1.2	GFP_II
GFP	1.1	GFP_II
GFP	1.1	GFP_II
GFP	1.1	GFP_II
GFP	1.1	GFP_II
GFP	1.1	GFP_II
GFP	1.1	GFP_II
GFP	1.1	GFP_II
GFP	1.1	GFP_II
GFP	1.1	GFP_II
GFP	1.1	GFP_II
GFP	1.1	GFP_II
GFP	1.1	GFP_II
GFP	1.1	GFP_II
GFP	1.1	GFP_II
GFP	1.1	GFP_II
GFP	1.1	GFP_II
GFP	1.1	GFP_II
GFP	1.1	GFP_II
GFP	1.1	GFP_II
GFP	1.1	GFP_II
GFP	1.1	GFP_II
GFP	1.1	GFP_II
GFP	1.1	GFP_II
GFP	1.1	GFP_II
GFP	1.1	GFP_II
GFP	1.1	GFP_II
GFP	1.1	GFP_II
GFP	1.1	GFP_II
GFP	1.1	GFP_II
GFP	1.1	GFP_II
GFP	1.1	GFP_II
GFP	1.1	GFP_II
GFP	1.1	GFP_II
GFP	1.1	GFP_II
GFP	1.1	GFP_II
GFP	1.1	GFP_II
GFP	1.1	GFP_II
GFP	1.1	GFP_II
GFP	1.1	GFP_II
GFP	1.1	GFP_II
GFP	1.1	GFP_II
GFP	1.1	GFP_II
GFP	1.1	GFP_II
GFP	1.1	GFP_II
GFP	1.1	GFP_II
GFP	1.1	GFP_II
GFP	1.1	GFP_II
GFP	1.1	GFP_II
GFP	1.1	GFP_II
GFP	1.1	GFP_II
GFP	1.1	GFP_II
GFP	1.1	GFP_II
GFP	1.1	GFP_II
GFP	1.1	GFP_II
GFP	1.1	GFP_II
GFP	1.1	GFP_II
GFP	1.1	GFP_II
GFP	1.1	GFP_II
GFP	1.1	GFP_II
GFP	1.1	GFP_II
GFP	1.1	GFP_II
GFP	1	GFP_II
GFP	1	GFP_II
GFP	1	GFP_II
GFP	1	GFP_II
GFP	1	GFP_II
GFP	1	GFP_II
GFP	1	GFP_II
GFP	1	GFP_II
GFP	1	GFP_II
GFP	1	GFP_II
GFP	1	GFP_II
GFP	1	GFP_II
GFP	1	GFP_II
GFP	1	GFP_II
GFP	1	GFP_II
GFP	1	GFP_II
GFP	1	GFP_II
GFP	1	GFP_II
GFP	1	GFP_II
GFP	1	GFP_II
GFP	1	GFP_II
GFP	1	GFP_II
GFP	1	GFP_II
GFP	1	GFP_II
GFP	1	GFP_II
GFP	1	GFP_II
GFP	1	GFP_II
GFP	1	GFP_II
GFP	1	GFP_II
GFP	0.9	GFP_II
GFP	0.9	GFP_II
GFP	0.9	GFP_II
GFP	0.9	GFP_II
GFP	10.2	GFP_III
GFP	9.9	GFP_III
GFP	9.6	GFP_III
GFP	9.4	GFP_III
GFP	9	GFP_III
GFP	8.8	GFP_III
GFP	7.9	GFP_III
GFP	7.7	GFP_III
GFP	7.5	GFP_III
GFP	7.4	GFP_III
GFP	7	GFP_III
GFP	7	GFP_III
GFP	7	GFP_III
GFP	6.9	GFP_III
GFP	6.7	GFP_III
GFP	6.7	GFP_III
GFP	6.6	GFP_III
GFP	6.6	GFP_III
GFP	6.5	GFP_III
GFP	6.4	GFP_III
GFP	6.2	GFP_III
GFP	6.1	GFP_III
GFP	6	GFP_III
GFP	5.9	GFP_III
GFP	5.9	GFP_III
GFP	5.8	GFP_III
GFP	5.8	GFP_III
GFP	5.8	GFP_III
GFP	5.7	GFP_III
GFP	5.7	GFP_III
GFP	5.6	GFP_III
GFP	5.5	GFP_III
GFP	5.5	GFP_III
GFP	5.5	GFP_III
GFP	5.5	GFP_III
GFP	5.5	GFP_III
GFP	5.4	GFP_III
GFP	5.3	GFP_III
GFP	5.3	GFP_III
GFP	5.3	GFP_III
GFP	5.3	GFP_III
GFP	5.2	GFP_III
GFP	5.2	GFP_III
GFP	5.2	GFP_III
GFP	5.1	GFP_III
GFP	5.1	GFP_III
GFP	4.9	GFP_III
GFP	4.9	GFP_III
GFP	4.9	GFP_III
GFP	4.9	GFP_III
GFP	4.9	GFP_III
GFP	4.9	GFP_III
GFP	4.9	GFP_III
GFP	4.8	GFP_III
GFP	4.8	GFP_III
GFP	4.8	GFP_III
GFP	4.8	GFP_III
GFP	4.7	GFP_III
GFP	4.7	GFP_III
GFP	4.7	GFP_III
GFP	4.6	GFP_III
GFP	4.6	GFP_III
GFP	4.6	GFP_III
GFP	4.6	GFP_III
GFP	4.6	GFP_III
GFP	4.6	GFP_III
GFP	4.6	GFP_III
GFP	4.5	GFP_III
GFP	4.5	GFP_III
GFP	4.5	GFP_III
GFP	4.5	GFP_III
GFP	4.4	GFP_III
GFP	4.4	GFP_III
GFP	4.4	GFP_III
GFP	4.3	GFP_III
GFP	4.3	GFP_III
GFP	4.3	GFP_III
GFP	4.3	GFP_III
GFP	4.2	GFP_III
GFP	4.2	GFP_III
GFP	4.2	GFP_III
GFP	4.2	GFP_III
GFP	4.2	GFP_III
GFP	4.1	GFP_III
GFP	4.1	GFP_III
GFP	4.1	GFP_III
GFP	4.1	GFP_III
GFP	4.1	GFP_III
GFP	4.1	GFP_III
GFP	4.1	GFP_III
GFP	4.1	GFP_III
GFP	4	GFP_III
GFP	4	GFP_III
GFP	4	GFP_III
GFP	4	GFP_III
GFP	4	GFP_III
GFP	4	GFP_III
GFP	3.9	GFP_III
GFP	3.9	GFP_III
GFP	3.9	GFP_III
GFP	3.9	GFP_III
GFP	3.8	GFP_III
GFP	3.8	GFP_III
GFP	3.8	GFP_III
GFP	3.7	GFP_III
GFP	3.7	GFP_III
GFP	3.7	GFP_III
GFP	3.7	GFP_III
GFP	3.7	GFP_III
GFP	3.7	GFP_III
GFP	3.7	GFP_III
GFP	3.7	GFP_III
GFP	3.7	GFP_III
GFP	3.6	GFP_III
GFP	3.6	GFP_III
GFP	3.6	GFP_III
GFP	3.6	GFP_III
GFP	3.6	GFP_III
GFP	3.6	GFP_III
GFP	3.6	GFP_III
GFP	3.6	GFP_III
GFP	3.6	GFP_III
GFP	3.6	GFP_III
GFP	3.6	GFP_III
GFP	3.5	GFP_III
GFP	3.5	GFP_III
GFP	3.5	GFP_III
GFP	3.5	GFP_III
GFP	3.5	GFP_III
GFP	3.5	GFP_III
GFP	3.4	GFP_III
GFP	3.4	GFP_III
GFP	3.4	GFP_III
GFP	3.4	GFP_III
GFP	3.4	GFP_III
GFP	3.4	GFP_III
GFP	3.4	GFP_III
GFP	3.4	GFP_III
GFP	3.4	GFP_III
GFP	3.4	GFP_III
GFP	3.3	GFP_III
GFP	3.3	GFP_III
GFP	3.3	GFP_III
GFP	3.3	GFP_III
GFP	3.3	GFP_III
GFP	3.3	GFP_III
GFP	3.3	GFP_III
GFP	3.3	GFP_III
GFP	3.3	GFP_III
GFP	3.3	GFP_III
GFP	3.3	GFP_III
GFP	3.2	GFP_III
GFP	3.2	GFP_III
GFP	3.2	GFP_III
GFP	3.2	GFP_III
GFP	3.2	GFP_III
GFP	3.2	GFP_III
GFP	3.2	GFP_III
GFP	3.2	GFP_III
GFP	3.2	GFP_III
GFP	3.2	GFP_III
GFP	3.2	GFP_III
GFP	3.2	GFP_III
GFP	3.2	GFP_III
GFP	3.1	GFP_III
GFP	3.1	GFP_III
GFP	3.1	GFP_III
GFP	3.1	GFP_III
GFP	3.1	GFP_III
GFP	3.1	GFP_III
GFP	3.1	GFP_III
GFP	3.1	GFP_III
GFP	3.1	GFP_III
GFP	3.1	GFP_III
GFP	3.1	GFP_III
GFP	3.1	GFP_III
GFP	3.1	GFP_III
GFP	3.1	GFP_III
GFP	3.1	GFP_III
GFP	3	GFP_III
GFP	3	GFP_III
GFP	3	GFP_III
GFP	3	GFP_III
GFP	3	GFP_III
GFP	3	GFP_III
GFP	3	GFP_III
GFP	3	GFP_III
GFP	3	GFP_III
GFP	3	GFP_III
GFP	2.9	GFP_III
GFP	2.9	GFP_III
GFP	2.9	GFP_III
GFP	2.9	GFP_III
GFP	2.9	GFP_III
GFP	2.9	GFP_III
GFP	2.9	GFP_III
GFP	2.9	GFP_III
GFP	2.9	GFP_III
GFP	2.9	GFP_III
GFP	2.9	GFP_III
GFP	2.8	GFP_III
GFP	2.8	GFP_III
GFP	2.8	GFP_III
GFP	2.8	GFP_III
GFP	2.8	GFP_III
GFP	2.8	GFP_III
GFP	2.8	GFP_III
GFP	2.8	GFP_III
GFP	2.8	GFP_III
GFP	2.8	GFP_III
GFP	2.8	GFP_III
GFP	2.8	GFP_III
GFP	2.8	GFP_III
GFP	2.7	GFP_III
GFP	2.7	GFP_III
GFP	2.7	GFP_III
GFP	2.7	GFP_III
GFP	2.7	GFP_III
GFP	2.7	GFP_III
GFP	2.7	GFP_III
GFP	2.7	GFP_III
GFP	2.7	GFP_III
GFP	2.7	GFP_III
GFP	2.6	GFP_III
GFP	2.6	GFP_III
GFP	2.6	GFP_III
GFP	2.6	GFP_III
GFP	2.6	GFP_III
GFP	2.6	GFP_III
GFP	2.6	GFP_III
GFP	2.6	GFP_III
GFP	2.6	GFP_III
GFP	2.6	GFP_III
GFP	2.6	GFP_III
GFP	2.6	GFP_III
GFP	2.6	GFP_III
GFP	2.6	GFP_III
GFP	2.6	GFP_III
GFP	2.6	GFP_III
GFP	2.6	GFP_III
GFP	2.6	GFP_III
GFP	2.6	GFP_III
GFP	2.6	GFP_III
GFP	2.6	GFP_III
GFP	2.6	GFP_III
GFP	2.6	GFP_III
GFP	2.6	GFP_III
GFP	2.6	GFP_III
GFP	2.5	GFP_III
GFP	2.5	GFP_III
GFP	2.5	GFP_III
GFP	2.5	GFP_III
GFP	2.5	GFP_III
GFP	2.5	GFP_III
GFP	2.5	GFP_III
GFP	2.5	GFP_III
GFP	2.5	GFP_III
GFP	2.5	GFP_III
GFP	2.5	GFP_III
GFP	2.5	GFP_III
GFP	2.5	GFP_III
GFP	2.5	GFP_III
GFP	2.5	GFP_III
GFP	2.4	GFP_III
GFP	2.4	GFP_III
GFP	2.4	GFP_III
GFP	2.4	GFP_III
GFP	2.4	GFP_III
GFP	2.4	GFP_III
GFP	2.4	GFP_III
GFP	2.4	GFP_III
GFP	2.4	GFP_III
GFP	2.4	GFP_III
GFP	2.4	GFP_III
GFP	2.4	GFP_III
GFP	2.4	GFP_III
GFP	2.3	GFP_III
GFP	2.3	GFP_III
GFP	2.3	GFP_III
GFP	2.3	GFP_III
GFP	2.3	GFP_III
GFP	2.3	GFP_III
GFP	2.3	GFP_III
GFP	2.3	GFP_III
GFP	2.3	GFP_III
GFP	2.3	GFP_III
GFP	2.3	GFP_III
GFP	2.3	GFP_III
GFP	2.3	GFP_III
GFP	2.3	GFP_III
GFP	2.3	GFP_III
GFP	2.3	GFP_III
GFP	2.2	GFP_III
GFP	2.2	GFP_III
GFP	2.2	GFP_III
GFP	2.2	GFP_III
GFP	2.2	GFP_III
GFP	2.2	GFP_III
GFP	2.2	GFP_III
GFP	2.2	GFP_III
GFP	2.2	GFP_III
GFP	2.2	GFP_III
GFP	2.2	GFP_III
GFP	2.1	GFP_III
GFP	2.1	GFP_III
GFP	2.1	GFP_III
GFP	2.1	GFP_III
GFP	2.1	GFP_III
GFP	2.1	GFP_III
GFP	2.1	GFP_III
GFP	2.1	GFP_III
GFP	2.1	GFP_III
GFP	2.1	GFP_III
GFP	2.1	GFP_III
GFP	2.1	GFP_III
GFP	2.1	GFP_III
GFP	2.1	GFP_III
GFP	2.1	GFP_III
GFP	2.1	GFP_III
GFP	2.1	GFP_III
GFP	2.1	GFP_III
GFP	2.1	GFP_III
GFP	2.1	GFP_III
GFP	2.1	GFP_III
GFP	2.1	GFP_III
GFP	2.1	GFP_III
GFP	2	GFP_III
GFP	2	GFP_III
GFP	2	GFP_III
GFP	2	GFP_III
GFP	2	GFP_III
GFP	2	GFP_III
GFP	2	GFP_III
GFP	2	GFP_III
GFP	2	GFP_III
GFP	2	GFP_III
GFP	2	GFP_III
GFP	2	GFP_III
GFP	2	GFP_III
GFP	2	GFP_III
GFP	2	GFP_III
GFP	2	GFP_III
GFP	2	GFP_III
GFP	2	GFP_III
GFP	2	GFP_III
GFP	2	GFP_III
GFP	2	GFP_III
GFP	2	GFP_III
GFP	2	GFP_III
GFP	2	GFP_III
GFP	2	GFP_III
GFP	2	GFP_III
GFP	1.9	GFP_III
GFP	1.9	GFP_III
GFP	1.9	GFP_III
GFP	1.9	GFP_III
GFP	1.9	GFP_III
GFP	1.9	GFP_III
GFP	1.9	GFP_III
GFP	1.9	GFP_III
GFP	1.9	GFP_III
GFP	1.9	GFP_III
GFP	1.9	GFP_III
GFP	1.9	GFP_III
GFP	1.9	GFP_III
GFP	1.9	GFP_III
GFP	1.9	GFP_III
GFP	1.9	GFP_III
GFP	1.9	GFP_III
GFP	1.9	GFP_III
GFP	1.9	GFP_III
GFP	1.9	GFP_III
GFP	1.9	GFP_III
GFP	1.9	GFP_III
GFP	1.9	GFP_III
GFP	1.9	GFP_III
GFP	1.9	GFP_III
GFP	1.9	GFP_III
GFP	1.9	GFP_III
GFP	1.9	GFP_III
GFP	1.9	GFP_III
GFP	1.9	GFP_III
GFP	1.9	GFP_III
GFP	1.9	GFP_III
GFP	1.8	GFP_III
GFP	1.8	GFP_III
GFP	1.8	GFP_III
GFP	1.8	GFP_III
GFP	1.8	GFP_III
GFP	1.8	GFP_III
GFP	1.8	GFP_III
GFP	1.8	GFP_III
GFP	1.8	GFP_III
GFP	1.8	GFP_III
GFP	1.8	GFP_III
GFP	1.8	GFP_III
GFP	1.8	GFP_III
GFP	1.8	GFP_III
GFP	1.8	GFP_III
GFP	1.8	GFP_III
GFP	1.8	GFP_III
GFP	1.8	GFP_III
GFP	1.8	GFP_III
GFP	1.8	GFP_III
GFP	1.8	GFP_III
GFP	1.8	GFP_III
GFP	1.8	GFP_III
GFP	1.8	GFP_III
GFP	1.8	GFP_III
GFP	1.8	GFP_III
GFP	1.8	GFP_III
GFP	1.8	GFP_III
GFP	1.8	GFP_III
GFP	1.8	GFP_III
GFP	1.8	GFP_III
GFP	1.8	GFP_III
GFP	1.8	GFP_III
GFP	1.8	GFP_III
GFP	1.7	GFP_III
GFP	1.7	GFP_III
GFP	1.7	GFP_III
GFP	1.7	GFP_III
GFP	1.7	GFP_III
GFP	1.7	GFP_III
GFP	1.7	GFP_III
GFP	1.7	GFP_III
GFP	1.7	GFP_III
GFP	1.7	GFP_III
GFP	1.7	GFP_III
GFP	1.7	GFP_III
GFP	1.7	GFP_III
GFP	1.7	GFP_III
GFP	1.7	GFP_III
GFP	1.7	GFP_III
GFP	1.7	GFP_III
GFP	1.7	GFP_III
GFP	1.7	GFP_III
GFP	1.7	GFP_III
GFP	1.7	GFP_III
GFP	1.7	GFP_III
GFP	1.7	GFP_III
GFP	1.7	GFP_III
GFP	1.7	GFP_III
GFP	1.7	GFP_III
GFP	1.7	GFP_III
GFP	1.7	GFP_III
GFP	1.7	GFP_III
GFP	1.7	GFP_III
GFP	1.7	GFP_III
GFP	1.7	GFP_III
GFP	1.7	GFP_III
GFP	1.6	GFP_III
GFP	1.6	GFP_III
GFP	1.6	GFP_III
GFP	1.6	GFP_III
GFP	1.6	GFP_III
GFP	1.6	GFP_III
GFP	1.6	GFP_III
GFP	1.6	GFP_III
GFP	1.6	GFP_III
GFP	1.6	GFP_III
GFP	1.6	GFP_III
GFP	1.6	GFP_III
GFP	1.6	GFP_III
GFP	1.6	GFP_III
GFP	1.6	GFP_III
GFP	1.6	GFP_III
GFP	1.6	GFP_III
GFP	1.6	GFP_III
GFP	1.6	GFP_III
GFP	1.6	GFP_III
GFP	1.6	GFP_III
GFP	1.6	GFP_III
GFP	1.6	GFP_III
GFP	1.6	GFP_III
GFP	1.6	GFP_III
GFP	1.6	GFP_III
GFP	1.6	GFP_III
GFP	1.5	GFP_III
GFP	1.5	GFP_III
GFP	1.5	GFP_III
GFP	1.5	GFP_III
GFP	1.5	GFP_III
GFP	1.5	GFP_III
GFP	1.5	GFP_III
GFP	1.5	GFP_III
GFP	1.5	GFP_III
GFP	1.5	GFP_III
GFP	1.5	GFP_III
GFP	1.5	GFP_III
GFP	1.5	GFP_III
GFP	1.5	GFP_III
GFP	1.5	GFP_III
GFP	1.5	GFP_III
GFP	1.5	GFP_III
GFP	1.5	GFP_III
GFP	1.5	GFP_III
GFP	1.5	GFP_III
GFP	1.5	GFP_III
GFP	1.5	GFP_III
GFP	1.5	GFP_III
GFP	1.5	GFP_III
GFP	1.5	GFP_III
GFP	1.5	GFP_III
GFP	1.5	GFP_III
GFP	1.5	GFP_III
GFP	1.5	GFP_III
GFP	1.5	GFP_III
GFP	1.5	GFP_III
GFP	1.5	GFP_III
GFP	1.5	GFP_III
GFP	1.5	GFP_III
GFP	1.5	GFP_III
GFP	1.5	GFP_III
GFP	1.5	GFP_III
GFP	1.5	GFP_III
GFP	1.5	GFP_III
GFP	1.4	GFP_III
GFP	1.4	GFP_III
GFP	1.4	GFP_III
GFP	1.4	GFP_III
GFP	1.4	GFP_III
GFP	1.4	GFP_III
GFP	1.4	GFP_III
GFP	1.4	GFP_III
GFP	1.4	GFP_III
GFP	1.4	GFP_III
GFP	1.4	GFP_III
GFP	1.4	GFP_III
GFP	1.4	GFP_III
GFP	1.4	GFP_III
GFP	1.4	GFP_III
GFP	1.4	GFP_III
GFP	1.4	GFP_III
GFP	1.4	GFP_III
GFP	1.4	GFP_III
GFP	1.4	GFP_III
GFP	1.4	GFP_III
GFP	1.4	GFP_III
GFP	1.4	GFP_III
GFP	1.4	GFP_III
GFP	1.4	GFP_III
GFP	1.4	GFP_III
GFP	1.4	GFP_III
GFP	1.4	GFP_III
GFP	1.4	GFP_III
GFP	1.4	GFP_III
GFP	1.4	GFP_III
GFP	1.4	GFP_III
GFP	1.4	GFP_III
GFP	1.4	GFP_III
GFP	1.4	GFP_III
GFP	1.4	GFP_III
GFP	1.4	GFP_III
GFP	1.4	GFP_III
GFP	1.4	GFP_III
GFP	1.3	GFP_III
GFP	1.3	GFP_III
GFP	1.3	GFP_III
GFP	1.3	GFP_III
GFP	1.3	GFP_III
GFP	1.3	GFP_III
GFP	1.3	GFP_III
GFP	1.3	GFP_III
GFP	1.3	GFP_III
GFP	1.3	GFP_III
GFP	1.3	GFP_III
GFP	1.3	GFP_III
GFP	1.3	GFP_III
GFP	1.3	GFP_III
GFP	1.3	GFP_III
GFP	1.3	GFP_III
GFP	1.3	GFP_III
GFP	1.3	GFP_III
GFP	1.3	GFP_III
GFP	1.3	GFP_III
GFP	1.3	GFP_III
GFP	1.3	GFP_III
GFP	1.3	GFP_III
GFP	1.3	GFP_III
GFP	1.3	GFP_III
GFP	1.3	GFP_III
GFP	1.3	GFP_III
GFP	1.3	GFP_III
GFP	1.3	GFP_III
GFP	1.2	GFP_III
GFP	1.2	GFP_III
GFP	1.2	GFP_III
GFP	1.2	GFP_III
GFP	1.2	GFP_III
GFP	1.2	GFP_III
GFP	1.2	GFP_III
GFP	1.2	GFP_III
GFP	1.2	GFP_III
GFP	1.2	GFP_III
GFP	1.2	GFP_III
GFP	1.2	GFP_III
GFP	1.2	GFP_III
GFP	1.2	GFP_III
GFP	1.2	GFP_III
GFP	1.2	GFP_III
GFP	1.2	GFP_III
GFP	1.2	GFP_III
GFP	1.2	GFP_III
GFP	1.2	GFP_III
GFP	1.2	GFP_III
GFP	1.2	GFP_III
GFP	1.2	GFP_III
GFP	1.2	GFP_III
GFP	1.2	GFP_III
GFP	1.2	GFP_III
GFP	1.2	GFP_III
GFP	1.2	GFP_III
GFP	1.2	GFP_III
GFP	1.2	GFP_III
GFP	1.2	GFP_III
GFP	1.2	GFP_III
GFP	1.2	GFP_III
GFP	1.2	GFP_III
GFP	1.2	GFP_III
GFP	1.2	GFP_III
GFP	1.1	GFP_III
GFP	1.1	GFP_III
GFP	1.1	GFP_III
GFP	1.1	GFP_III
GFP	1.1	GFP_III
GFP	1.1	GFP_III
GFP	1.1	GFP_III
GFP	1.1	GFP_III
GFP	1.1	GFP_III
GFP	1.1	GFP_III
GFP	1.1	GFP_III
GFP	1.1	GFP_III
GFP	1.1	GFP_III
GFP	1.1	GFP_III
GFP	1.1	GFP_III
GFP	1.1	GFP_III
GFP	1.1	GFP_III
GFP	1.1	GFP_III
GFP	1.1	GFP_III
GFP	1.1	GFP_III
GFP	1.1	GFP_III
GFP	1.1	GFP_III
GFP	1.1	GFP_III
GFP	1.1	GFP_III
GFP	1.1	GFP_III
GFP	1.1	GFP_III
GFP	1.1	GFP_III
[truncated: 2,430 more rows]

## Sheet: Figure_4C
Gapmer	Area um^2	Replicates
GFP	129	GFP_I
GFP	128	GFP_I
GFP	101	GFP_I
GFP	149	GFP_I
GFP	114	GFP_I
GFP	114	GFP_I
GFP	66	GFP_I
GFP	147	GFP_I
GFP	80	GFP_I
GFP	67	GFP_I
GFP	84	GFP_I
GFP	73	GFP_I
GFP	49	GFP_I
GFP	92	GFP_I
GFP	72	GFP_I
GFP	58	GFP_I
GFP	96	GFP_I
GFP	118	GFP_I
GFP	77	GFP_I
GFP	92	GFP_I
GFP	46	GFP_I
GFP	88	GFP_I
GFP	51	GFP_I
GFP	44	GFP_I
GFP	101	GFP_I
GFP	64	GFP_I
GFP	36	GFP_I
GFP	71	GFP_I
GFP	121	GFP_I
GFP	69	GFP_I
GFP	64	GFP_I
GFP	42	GFP_I
GFP	117	GFP_I
GFP	112	GFP_I
GFP	56	GFP_I
GFP	46	GFP_I
GFP	84	GFP_I
GFP	74	GFP_I
GFP	74	GFP_I
GFP	58	GFP_I
GFP	41	GFP_I
GFP	87	GFP_I
GFP	70	GFP_I
GFP	69	GFP_I
GFP	44	GFP_I
GFP	43	GFP_I
GFP	39	GFP_I
GFP	73	GFP_I
GFP	47	GFP_I
GFP	52	GFP_I
GFP	37	GFP_I
GFP	17	GFP_I
GFP	108	GFP_I
GFP	96	GFP_I
GFP	37	GFP_I
GFP	37	GFP_I
GFP	32	GFP_I
GFP	48	GFP_I
GFP	36	GFP_I
GFP	26	GFP_I
GFP	57	GFP_I
GFP	62	GFP_I
GFP	48	GFP_I
GFP	44	GFP_I
GFP	35	GFP_I
GFP	23	GFP_I
GFP	70	GFP_I
GFP	70	GFP_I
GFP	68	GFP_I
GFP	25	GFP_I
GFP	69	GFP_I
GFP	58	GFP_I
GFP	37	GFP_I
GFP	21	GFP_I
GFP	20	GFP_I
GFP	67	GFP_I
GFP	56	GFP_I
GFP	52	GFP_I
GFP	50	GFP_I
GFP	34	GFP_I
GFP	32	GFP_I
GFP	29	GFP_I
GFP	65	GFP_I
GFP	53	GFP_I
GFP	48	GFP_I
GFP	70	GFP_I
GFP	67	GFP_I
GFP	47	GFP_I
GFP	43	GFP_I
GFP	43	GFP_I
GFP	42	GFP_I
GFP	41	GFP_I
GFP	37	GFP_I
GFP	36	GFP_I
GFP	33	GFP_I
GFP	70	GFP_I
GFP	41	GFP_I
GFP	38	GFP_I
GFP	34	GFP_I
GFP	21	GFP_I
GFP	69	GFP_I
GFP	55	GFP_I
GFP	51	GFP_I
GFP	50	GFP_I
GFP	50	GFP_I
GFP	49	GFP_I
GFP	43	GFP_I
GFP	35	GFP_I
GFP	34	GFP_I
GFP	32	GFP_I
GFP	60	GFP_I
GFP	44	GFP_I
GFP	33	GFP_I
GFP	28	GFP_I
GFP	17	GFP_I
GFP	17	GFP_I
GFP	60	GFP_I
GFP	59	GFP_I
GFP	50	GFP_I
GFP	46	GFP_I
GFP	44	GFP_I
GFP	42	GFP_I
GFP	32	GFP_I
GFP	31	GFP_I
GFP	27	GFP_I
GFP	26	GFP_I
GFP	20	GFP_I
GFP	17	GFP_I
GFP	46	GFP_I
GFP	44	GFP_I
GFP	37	GFP_I
GFP	36	GFP_I
GFP	36	GFP_I
GFP	35	GFP_I
GFP	30	GFP_I
GFP	54	GFP_I
GFP	41	GFP_I
GFP	38	GFP_I
GFP	34	GFP_I
GFP	33	GFP_I
GFP	28	GFP_I
GFP	26	GFP_I
GFP	26	GFP_I
GFP	50	GFP_I
GFP	47	GFP_I
GFP	40	GFP_I
GFP	37	GFP_I
GFP	36	GFP_I
GFP	31	GFP_I
GFP	30	GFP_I
GFP	27	GFP_I
GFP	23	GFP_I
GFP	20	GFP_I
GFP	20	GFP_I
GFP	19	GFP_I
GFP	17	GFP_I
GFP	10	GFP_I
GFP	42	GFP_I
GFP	38	GFP_I
GFP	37	GFP_I
GFP	35	GFP_I
GFP	35	GFP_I
GFP	31	GFP_I
GFP	26	GFP_I
GFP	24	GFP_I
GFP	22	GFP_I
GFP	22	GFP_I
GFP	21	GFP_I
GFP	20	GFP_I
GFP	9	GFP_I
GFP	37	GFP_I
GFP	30	GFP_I
GFP	27	GFP_I
GFP	27	GFP_I
GFP	25	GFP_I
GFP	17	GFP_I
GFP	16	GFP_I
GFP	13	GFP_I
GFP	41	GFP_I
GFP	40	GFP_I
GFP	35	GFP_I
GFP	33	GFP_I
GFP	32	GFP_I
GFP	31	GFP_I
GFP	30	GFP_I
GFP	28	GFP_I
GFP	28	GFP_I
GFP	27	GFP_I
GFP	27	GFP_I
GFP	23	GFP_I
GFP	22	GFP_I
GFP	16	GFP_I
GFP	15	GFP_I
GFP	7	GFP_I
GFP	38	GFP_I
GFP	30	GFP_I
GFP	24	GFP_I
GFP	23	GFP_I
GFP	18	GFP_I
GFP	18	GFP_I
GFP	17	GFP_I
GFP	16	GFP_I
GFP	16	GFP_I
GFP	13	GFP_I
GFP	12	GFP_I
GFP	11	GFP_I
GFP	31	GFP_I
GFP	31	GFP_I
GFP	31	GFP_I
GFP	30	GFP_I
GFP	29	GFP_I
GFP	28	GFP_I
GFP	27	GFP_I
GFP	26	GFP_I
GFP	25	GFP_I
GFP	22	GFP_I
GFP	22	GFP_I
GFP	22	GFP_I
GFP	20	GFP_I
GFP	20	GFP_I
GFP	19	GFP_I
GFP	19	GFP_I
GFP	18	GFP_I
GFP	18	GFP_I
GFP	18	GFP_I
GFP	17	GFP_I
GFP	16	GFP_I
GFP	15	GFP_I
GFP	15	GFP_I
GFP	32	GFP_I
GFP	30	GFP_I
GFP	28	GFP_I
GFP	26	GFP_I
GFP	25	GFP_I
GFP	24	GFP_I
GFP	23	GFP_I
GFP	23	GFP_I
GFP	23	GFP_I
GFP	23	GFP_I
GFP	23	GFP_I
GFP	23	GFP_I
GFP	22	GFP_I
GFP	19	GFP_I
GFP	17	GFP_I
GFP	17	GFP_I
GFP	16	GFP_I
GFP	15	GFP_I
GFP	14	GFP_I
GFP	7	GFP_I
GFP	29	GFP_I
GFP	28	GFP_I
GFP	28	GFP_I
GFP	28	GFP_I
GFP	27	GFP_I
GFP	26	GFP_I
GFP	26	GFP_I
GFP	25	GFP_I
GFP	24	GFP_I
GFP	22	GFP_I
GFP	22	GFP_I
GFP	22	GFP_I
GFP	22	GFP_I
GFP	20	GFP_I
GFP	19	GFP_I
GFP	19	GFP_I
GFP	18	GFP_I
GFP	17	GFP_I
GFP	14	GFP_I
GFP	13	GFP_I
GFP	6	GFP_I
GFP	26	GFP_I
GFP	26	GFP_I
GFP	25	GFP_I
GFP	22	GFP_I
GFP	21	GFP_I
GFP	21	GFP_I
GFP	20	GFP_I
GFP	20	GFP_I
GFP	18	GFP_I
GFP	17	GFP_I
GFP	17	GFP_I
GFP	17	GFP_I
GFP	17	GFP_I
GFP	16	GFP_I
GFP	16	GFP_I
GFP	15	GFP_I
GFP	15	GFP_I
GFP	15	GFP_I
GFP	14	GFP_I
GFP	13	GFP_I
GFP	13	GFP_I
GFP	13	GFP_I
GFP	12	GFP_I
GFP	10	GFP_I
GFP	9	GFP_I
GFP	7	GFP_I
GFP	25	GFP_I
GFP	23	GFP_I
GFP	22	GFP_I
GFP	22	GFP_I
GFP	22	GFP_I
GFP	21	GFP_I
GFP	20	GFP_I
GFP	19	GFP_I
GFP	19	GFP_I
GFP	19	GFP_I
GFP	18	GFP_I
GFP	18	GFP_I
GFP	18	GFP_I
GFP	17	GFP_I
GFP	17	GFP_I
GFP	16	GFP_I
GFP	16	GFP_I
GFP	16	GFP_I
GFP	16	GFP_I
GFP	14	GFP_I
GFP	14	GFP_I
GFP	14	GFP_I
GFP	13	GFP_I
GFP	12	GFP_I
GFP	10	GFP_I
GFP	9	GFP_I
GFP	8	GFP_I
GFP	23	GFP_I
GFP	22	GFP_I
GFP	21	GFP_I
GFP	19	GFP_I
GFP	19	GFP_I
GFP	18	GFP_I
GFP	18	GFP_I
GFP	18	GFP_I
GFP	18	GFP_I
GFP	17	GFP_I
GFP	16	GFP_I
GFP	16	GFP_I
GFP	16	GFP_I
GFP	16	GFP_I
GFP	16	GFP_I
GFP	15	GFP_I
GFP	15	GFP_I
GFP	14	GFP_I
GFP	14	GFP_I
GFP	13	GFP_I
GFP	10	GFP_I
GFP	10	GFP_I
GFP	9	GFP_I
GFP	8	GFP_I
GFP	7	GFP_I
GFP	18	GFP_I
GFP	18	GFP_I
GFP	17	GFP_I
GFP	17	GFP_I
GFP	17	GFP_I
GFP	17	GFP_I
GFP	16	GFP_I
GFP	16	GFP_I
GFP	16	GFP_I
GFP	16	GFP_I
GFP	15	GFP_I
GFP	15	GFP_I
GFP	15	GFP_I
GFP	15	GFP_I
GFP	15	GFP_I
GFP	14	GFP_I
GFP	14	GFP_I
GFP	14	GFP_I
GFP	14	GFP_I
GFP	14	GFP_I
GFP	14	GFP_I
GFP	14	GFP_I
GFP	14	GFP_I
GFP	13	GFP_I
GFP	12	GFP_I
GFP	12	GFP_I
GFP	11	GFP_I
GFP	10	GFP_I
GFP	7	GFP_I
GFP	7	GFP_I
GFP	6	GFP_I
GFP	18	GFP_I
GFP	17	GFP_I
GFP	17	GFP_I
GFP	17	GFP_I
GFP	16	GFP_I
GFP	16	GFP_I
GFP	16	GFP_I
GFP	16	GFP_I
GFP	15	GFP_I
GFP	15	GFP_I
GFP	15	GFP_I
GFP	15	GFP_I
GFP	15	GFP_I
GFP	15	GFP_I
GFP	14	GFP_I
GFP	14	GFP_I
GFP	12	GFP_I
GFP	11	GFP_I
GFP	11	GFP_I
GFP	11	GFP_I
GFP	11	GFP_I
GFP	10	GFP_I
GFP	10	GFP_I
GFP	10	GFP_I
GFP	10	GFP_I
GFP	9	GFP_I
GFP	9	GFP_I
GFP	9	GFP_I
GFP	9	GFP_I
GFP	9	GFP_I
GFP	8	GFP_I
GFP	6	GFP_I
GFP	5	GFP_I
GFP	5	GFP_I
GFP	17	GFP_I
GFP	16	GFP_I
GFP	15	GFP_I
GFP	15	GFP_I
GFP	15	GFP_I
GFP	15	GFP_I
GFP	14	GFP_I
GFP	14	GFP_I
GFP	14	GFP_I
GFP	14	GFP_I
GFP	14	GFP_I
GFP	13	GFP_I
GFP	13	GFP_I
GFP	13	GFP_I
GFP	13	GFP_I
GFP	13	GFP_I
GFP	13	GFP_I
GFP	13	GFP_I
GFP	12	GFP_I
GFP	12	GFP_I
GFP	12	GFP_I
GFP	12	GFP_I
GFP	12	GFP_I
GFP	11	GFP_I
GFP	11	GFP_I
GFP	11	GFP_I
GFP	11	GFP_I
GFP	11	GFP_I
GFP	10	GFP_I
GFP	10	GFP_I
GFP	10	GFP_I
GFP	10	GFP_I
GFP	10	GFP_I
GFP	10	GFP_I
GFP	9	GFP_I
GFP	9	GFP_I
GFP	9	GFP_I
GFP	9	GFP_I
GFP	9	GFP_I
GFP	8	GFP_I
GFP	7	GFP_I
GFP	7	GFP_I
GFP	7	GFP_I
GFP	6	GFP_I
GFP	6	GFP_I
GFP	6	GFP_I
GFP	14	GFP_I
GFP	13	GFP_I
GFP	13	GFP_I
GFP	13	GFP_I
GFP	13	GFP_I
GFP	13	GFP_I
GFP	13	GFP_I
GFP	13	GFP_I
GFP	13	GFP_I
GFP	13	GFP_I
GFP	13	GFP_I
GFP	12	GFP_I
GFP	12	GFP_I
GFP	12	GFP_I
GFP	12	GFP_I
GFP	12	GFP_I
GFP	12	GFP_I
GFP	12	GFP_I
GFP	12	GFP_I
GFP	12	GFP_I
GFP	12	GFP_I
GFP	12	GFP_I
GFP	11	GFP_I
GFP	11	GFP_I
GFP	11	GFP_I
GFP	11	GFP_I
GFP	11	GFP_I
GFP	11	GFP_I
GFP	10	GFP_I
GFP	10	GFP_I
GFP	10	GFP_I
GFP	10	GFP_I
GFP	10	GFP_I
GFP	10	GFP_I
GFP	9	GFP_I
GFP	9	GFP_I
GFP	9	GFP_I
GFP	9	GFP_I
GFP	8	GFP_I
GFP	8	GFP_I
GFP	8	GFP_I
GFP	8	GFP_I
GFP	8	GFP_I
GFP	7	GFP_I
GFP	7	GFP_I
GFP	6	GFP_I
GFP	6	GFP_I
GFP	13	GFP_I
GFP	13	GFP_I
GFP	12	GFP_I
GFP	12	GFP_I
GFP	12	GFP_I
GFP	12	GFP_I
GFP	12	GFP_I
GFP	11	GFP_I
GFP	11	GFP_I
GFP	11	GFP_I
GFP	11	GFP_I
GFP	11	GFP_I
GFP	11	GFP_I
GFP	11	GFP_I
GFP	11	GFP_I
GFP	10	GFP_I
GFP	10	GFP_I
GFP	10	GFP_I
GFP	10	GFP_I
GFP	10	GFP_I
GFP	10	GFP_I
GFP	10	GFP_I
GFP	10	GFP_I
GFP	9	GFP_I
GFP	9	GFP_I
GFP	9	GFP_I
GFP	9	GFP_I
GFP	9	GFP_I
GFP	9	GFP_I
GFP	9	GFP_I
GFP	9	GFP_I
GFP	9	GFP_I
GFP	9	GFP_I
GFP	9	GFP_I
GFP	9	GFP_I
GFP	9	GFP_I
GFP	8	GFP_I
GFP	8	GFP_I
GFP	8	GFP_I
GFP	8	GFP_I
GFP	8	GFP_I
GFP	8	GFP_I
GFP	8	GFP_I
GFP	8	GFP_I
GFP	7	GFP_I
GFP	7	GFP_I
GFP	7	GFP_I
GFP	7	GFP_I
GFP	7	GFP_I
GFP	7	GFP_I
GFP	7	GFP_I
GFP	6	GFP_I
GFP	6	GFP_I
GFP	6	GFP_I
GFP	6	GFP_I
GFP	5	GFP_I
GFP	11	GFP_I
GFP	11	GFP_I
GFP	11	GFP_I
GFP	10	GFP_I
GFP	10	GFP_I
GFP	10	GFP_I
GFP	10	GFP_I
GFP	10	GFP_I
GFP	10	GFP_I
GFP	10	GFP_I
GFP	10	GFP_I
GFP	10	GFP_I
GFP	10	GFP_I
GFP	10	GFP_I
GFP	10	GFP_I
GFP	9	GFP_I
GFP	9	GFP_I
GFP	9	GFP_I
GFP	9	GFP_I
GFP	9	GFP_I
GFP	9	GFP_I
GFP	9	GFP_I
GFP	9	GFP_I
GFP	9	GFP_I
GFP	9	GFP_I
GFP	9	GFP_I
GFP	9	GFP_I
GFP	8	GFP_I
GFP	8	GFP_I
GFP	8	GFP_I
GFP	8	GFP_I
GFP	8	GFP_I
GFP	8	GFP_I
GFP	8	GFP_I
GFP	8	GFP_I
GFP	8	GFP_I
GFP	7	GFP_I
GFP	7	GFP_I
GFP	7	GFP_I
GFP	7	GFP_I
GFP	7	GFP_I
GFP	7	GFP_I
GFP	7	GFP_I
GFP	7	GFP_I
GFP	6	GFP_I
GFP	6	GFP_I
GFP	6	GFP_I
GFP	6	GFP_I
GFP	6	GFP_I
GFP	6	GFP_I
GFP	6	GFP_I
GFP	5	GFP_I
GFP	5	GFP_I
GFP	5	GFP_I
GFP	5	GFP_I
GFP	5	GFP_I
GFP	10	GFP_I
GFP	9	GFP_I
GFP	9	GFP_I
GFP	9	GFP_I
GFP	8	GFP_I
GFP	8	GFP_I
GFP	8	GFP_I
GFP	8	GFP_I
GFP	8	GFP_I
GFP	8	GFP_I
GFP	8	GFP_I
GFP	8	GFP_I
GFP	7	GFP_I
GFP	7	GFP_I
GFP	7	GFP_I
GFP	7	GFP_I
GFP	7	GFP_I
GFP	7	GFP_I
GFP	7	GFP_I
GFP	7	GFP_I
GFP	7	GFP_I
GFP	7	GFP_I
GFP	7	GFP_I
GFP	7	GFP_I
GFP	7	GFP_I
GFP	7	GFP_I
GFP	7	GFP_I
GFP	7	GFP_I
GFP	6	GFP_I
GFP	6	GFP_I
GFP	6	GFP_I
GFP	6	GFP_I
GFP	6	GFP_I
GFP	6	GFP_I
GFP	6	GFP_I
GFP	6	GFP_I
GFP	6	GFP_I
GFP	5	GFP_I
GFP	5	GFP_I
GFP	5	GFP_I
GFP	8	GFP_I
GFP	8	GFP_I
GFP	7	GFP_I
GFP	7	GFP_I
GFP	7	GFP_I
GFP	7	GFP_I
GFP	7	GFP_I
GFP	7	GFP_I
GFP	7	GFP_I
GFP	7	GFP_I
GFP	7	GFP_I
GFP	7	GFP_I
GFP	7	GFP_I
GFP	7	GFP_I
GFP	7	GFP_I
GFP	7	GFP_I
GFP	7	GFP_I
GFP	7	GFP_I
GFP	7	GFP_I
GFP	6	GFP_I
GFP	6	GFP_I
GFP	6	GFP_I
GFP	6	GFP_I
GFP	6	GFP_I
GFP	6	GFP_I
GFP	6	GFP_I
GFP	6	GFP_I
GFP	6	GFP_I
GFP	6	GFP_I
GFP	6	GFP_I
GFP	6	GFP_I
GFP	6	GFP_I
GFP	6	GFP_I
GFP	6	GFP_I
GFP	6	GFP_I
GFP	5	GFP_I
GFP	5	GFP_I
GFP	5	GFP_I
GFP	5	GFP_I
GFP	5	GFP_I
GFP	5	GFP_I
GFP	5	GFP_I
GFP	5	GFP_I
GFP	5	GFP_I
GFP	5	GFP_I
GFP	5	GFP_I
GFP	5	GFP_I
GFP	5	GFP_I
GFP	5	GFP_I
GFP	5	GFP_I
GFP	5	GFP_I
GFP	7	GFP_I
GFP	6	GFP_I
GFP	6	GFP_I
GFP	6	GFP_I
GFP	6	GFP_I
GFP	6	GFP_I
GFP	6	GFP_I
GFP	6	GFP_I
GFP	6	GFP_I
GFP	6	GFP_I
GFP	5	GFP_I
GFP	5	GFP_I
GFP	5	GFP_I
GFP	5	GFP_I
GFP	5	GFP_I
GFP	5	GFP_I
GFP	5	GFP_I
GFP	5	GFP_I
GFP	5	GFP_I
GFP	5	GFP_I
GFP	5	GFP_I
GFP	5	GFP_I
GFP	5	GFP_I
GFP	5	GFP_I
GFP	5	GFP_I
GFP	5	GFP_I
GFP	5	GFP_I
GFP	5	GFP_I
GFP	5	GFP_I
GFP	5	GFP_I
GFP	5	GFP_I
GFP	5	GFP_I
GFP	5	GFP_I
GFP	5	GFP_I
GFP	5	GFP_I
GFP	5	GFP_I
GFP	66	GFP_II
GFP	93	GFP_II
GFP	109	GFP_II
GFP	79	GFP_II
GFP	102	GFP_II
GFP	79	GFP_II
GFP	98	GFP_II
GFP	69	GFP_II
GFP	109	GFP_II
GFP	106	GFP_II
GFP	64	GFP_II
GFP	71	GFP_II
GFP	95	GFP_II
GFP	50	GFP_II
GFP	84	GFP_II
GFP	37	GFP_II
GFP	107	GFP_II
GFP	53	GFP_II
GFP	53	GFP_II
GFP	74	GFP_II
GFP	60	GFP_II
GFP	83	GFP_II
GFP	59	GFP_II
GFP	57	GFP_II
GFP	52	GFP_II
GFP	104	GFP_II
GFP	100	GFP_II
GFP	76	GFP_II
GFP	75	GFP_II
GFP	56	GFP_II
GFP	42	GFP_II
GFP	40	GFP_II
GFP	40	GFP_II
GFP	33	GFP_II
GFP	42	GFP_II
GFP	41	GFP_II
GFP	67	GFP_II
GFP	60	GFP_II
GFP	62	GFP_II
GFP	31	GFP_II
GFP	68	GFP_II
GFP	66	GFP_II
GFP	60	GFP_II
GFP	38	GFP_II
GFP	29	GFP_II
GFP	72	GFP_II
GFP	54	GFP_II
GFP	63	GFP_II
GFP	51	GFP_II
GFP	44	GFP_II
GFP	41	GFP_II
GFP	40	GFP_II
GFP	36	GFP_II
GFP	33	GFP_II
GFP	43	GFP_II
GFP	32	GFP_II
GFP	29	GFP_II
GFP	27	GFP_II
GFP	75	GFP_II
GFP	63	GFP_II
GFP	48	GFP_II
GFP	45	GFP_II
GFP	32	GFP_II
GFP	27	GFP_II
GFP	24	GFP_II
GFP	75	GFP_II
GFP	51	GFP_II
GFP	27	GFP_II
GFP	58	GFP_II
GFP	53	GFP_II
GFP	46	GFP_II
GFP	36	GFP_II
GFP	34	GFP_II
GFP	23	GFP_II
GFP	22	GFP_II
GFP	51	GFP_II
GFP	41	GFP_II
GFP	35	GFP_II
GFP	27	GFP_II
GFP	26	GFP_II
GFP	24	GFP_II
GFP	21	GFP_II
GFP	60	GFP_II
GFP	52	GFP_II
GFP	47	GFP_II
GFP	39	GFP_II
GFP	32	GFP_II
GFP	27	GFP_II
GFP	24	GFP_II
GFP	24	GFP_II
GFP	23	GFP_II
GFP	22	GFP_II
GFP	20	GFP_II
GFP	51	GFP_II
GFP	44	GFP_II
GFP	36	GFP_II
GFP	35	GFP_II
GFP	34	GFP_II
GFP	33	GFP_II
GFP	50	GFP_II
GFP	46	GFP_II
GFP	40	GFP_II
GFP	34	GFP_II
GFP	34	GFP_II
GFP	28	GFP_II
GFP	24	GFP_II
GFP	18	GFP_II
GFP	44	GFP_II
GFP	33	GFP_II
GFP	25	GFP_II
GFP	24	GFP_II
GFP	16	GFP_II
GFP	11	GFP_II
GFP	48	GFP_II
GFP	36	GFP_II
GFP	34	GFP_II
GFP	33	GFP_II
GFP	33	GFP_II
GFP	25	GFP_II
GFP	25	GFP_II
GFP	16	GFP_II
GFP	30	GFP_II
GFP	30	GFP_II
GFP	23	GFP_II
GFP	33	GFP_II
GFP	33	GFP_II
GFP	32	GFP_II
GFP	29	GFP_II
GFP	28	GFP_II
GFP	25	GFP_II
GFP	23	GFP_II
GFP	20	GFP_II
GFP	18	GFP_II
GFP	14	GFP_II
GFP	12	GFP_II
GFP	9	GFP_II
GFP	41	GFP_II
GFP	30	GFP_II
GFP	29	GFP_II
GFP	26	GFP_II
GFP	25	GFP_II
GFP	23	GFP_II
GFP	22	GFP_II
GFP	22	GFP_II
GFP	21	GFP_II
GFP	38	GFP_II
GFP	31	GFP_II
GFP	30	GFP_II
GFP	25	GFP_II
GFP	24	GFP_II
GFP	23	GFP_II
GFP	22	GFP_II
GFP	22	GFP_II
GFP	18	GFP_II
GFP	12	GFP_II
GFP	10	GFP_II
GFP	9	GFP_II
GFP	33	GFP_II
GFP	32	GFP_II
GFP	21	GFP_II
GFP	20	GFP_II
GFP	17	GFP_II
GFP	15	GFP_II
GFP	14	GFP_II
GFP	14	GFP_II
GFP	13	GFP_II
GFP	10	GFP_II
GFP	7	GFP_II
GFP	28	GFP_II
GFP	26	GFP_II
GFP	24	GFP_II
GFP	20	GFP_II
GFP	20	GFP_II
GFP	20	GFP_II
GFP	17	GFP_II
GFP	17	GFP_II
GFP	16	GFP_II
GFP	15	GFP_II
GFP	12	GFP_II
GFP	8	GFP_II
GFP	30	GFP_II
GFP	28	GFP_II
GFP	25	GFP_II
GFP	24	GFP_II
GFP	23	GFP_II
GFP	21	GFP_II
GFP	20	GFP_II
GFP	18	GFP_II
GFP	18	GFP_II
GFP	17	GFP_II
GFP	16	GFP_II
GFP	15	GFP_II
GFP	14	GFP_II
GFP	14	GFP_II
GFP	14	GFP_II
GFP	13	GFP_II
GFP	13	GFP_II
GFP	10	GFP_II
GFP	25	GFP_II
GFP	23	GFP_II
GFP	23	GFP_II
GFP	23	GFP_II
GFP	22	GFP_II
GFP	20	GFP_II
GFP	19	GFP_II
GFP	12	GFP_II
GFP	12	GFP_II
GFP	12	GFP_II
GFP	11	GFP_II
GFP	10	GFP_II
GFP	24	GFP_II
GFP	23	GFP_II
GFP	22	GFP_II
GFP	21	GFP_II
GFP	20	GFP_II
GFP	19	GFP_II
GFP	19	GFP_II
GFP	19	GFP_II
GFP	19	GFP_II
GFP	17	GFP_II
GFP	16	GFP_II
GFP	14	GFP_II
GFP	14	GFP_II
GFP	13	GFP_II
GFP	12	GFP_II
GFP	11	GFP_II
GFP	7	GFP_II
GFP	6	GFP_II
GFP	26	GFP_II
GFP	20	GFP_II
GFP	19	GFP_II
GFP	19	GFP_II
GFP	17	GFP_II
GFP	17	GFP_II
GFP	14	GFP_II
GFP	13	GFP_II
GFP	13	GFP_II
GFP	11	GFP_II
GFP	9	GFP_II
GFP	9	GFP_II
GFP	7	GFP_II
GFP	22	GFP_II
GFP	22	GFP_II
GFP	21	GFP_II
GFP	20	GFP_II
GFP	19	GFP_II
GFP	17	GFP_II
GFP	16	GFP_II
GFP	15	GFP_II
GFP	14	GFP_II
GFP	14	GFP_II
GFP	12	GFP_II
GFP	12	GFP_II
GFP	11	GFP_II
GFP	11	GFP_II
GFP	10	GFP_II
GFP	10	GFP_II
GFP	10	GFP_II
GFP	10	GFP_II
GFP	10	GFP_II
GFP	9	GFP_II
GFP	9	GFP_II
GFP	8	GFP_II
GFP	8	GFP_II
GFP	8	GFP_II
GFP	7	GFP_II
GFP	20	GFP_II
GFP	20	GFP_II
GFP	18	GFP_II
GFP	17	GFP_II
GFP	16	GFP_II
GFP	16	GFP_II
GFP	15	GFP_II
GFP	14	GFP_II
GFP	14	GFP_II
GFP	14	GFP_II
GFP	13	GFP_II
GFP	13	GFP_II
GFP	12	GFP_II
GFP	12	GFP_II
GFP	11	GFP_II
GFP	11	GFP_II
GFP	11	GFP_II
GFP	11	GFP_II
GFP	11	GFP_II
GFP	10	GFP_II
GFP	10	GFP_II
GFP	10	GFP_II
GFP	10	GFP_II
GFP	9	GFP_II
GFP	9	GFP_II
GFP	8	GFP_II
GFP	7	GFP_II
GFP	19	GFP_II
GFP	17	GFP_II
GFP	17	GFP_II
GFP	16	GFP_II
GFP	16	GFP_II
GFP	16	GFP_II
GFP	16	GFP_II
GFP	15	GFP_II
GFP	15	GFP_II
GFP	14	GFP_II
GFP	13	GFP_II
GFP	13	GFP_II
GFP	12	GFP_II
GFP	12	GFP_II
GFP	12	GFP_II
GFP	12	GFP_II
GFP	12	GFP_II
GFP	11	GFP_II
GFP	11	GFP_II
GFP	11	GFP_II
GFP	11	GFP_II
GFP	10	GFP_II
GFP	10	GFP_II
GFP	10	GFP_II
GFP	10	GFP_II
GFP	9	GFP_II
GFP	9	GFP_II
GFP	8	GFP_II
GFP	7	GFP_II
GFP	7	GFP_II
GFP	6	GFP_II
GFP	15	GFP_II
GFP	15	GFP_II
GFP	15	GFP_II
GFP	15	GFP_II
GFP	14	GFP_II
GFP	14	GFP_II
GFP	14	GFP_II
GFP	14	GFP_II
GFP	14	GFP_II
GFP	13	GFP_II
GFP	13	GFP_II
GFP	12	GFP_II
GFP	12	GFP_II
GFP	12	GFP_II
GFP	12	GFP_II
GFP	12	GFP_II
GFP	12	GFP_II
GFP	11	GFP_II
GFP	11	GFP_II
GFP	11	GFP_II
GFP	11	GFP_II
GFP	11	GFP_II
GFP	11	GFP_II
GFP	10	GFP_II
GFP	10	GFP_II
GFP	9	GFP_II
GFP	9	GFP_II
GFP	9	GFP_II
GFP	9	GFP_II
GFP	8	GFP_II
GFP	8	GFP_II
GFP	7	GFP_II
GFP	7	GFP_II
GFP	6	GFP_II
GFP	6	GFP_II
GFP	6	GFP_II
GFP	13	GFP_II
GFP	13	GFP_II
GFP	13	GFP_II
GFP	13	GFP_II
GFP	13	GFP_II
GFP	12	GFP_II
GFP	12	GFP_II
GFP	12	GFP_II
GFP	12	GFP_II
GFP	11	GFP_II
GFP	11	GFP_II
GFP	11	GFP_II
GFP	11	GFP_II
GFP	11	GFP_II
GFP	10	GFP_II
GFP	10	GFP_II
GFP	10	GFP_II
GFP	10	GFP_II
GFP	9	GFP_II
GFP	9	GFP_II
GFP	9	GFP_II
GFP	9	GFP_II
GFP	9	GFP_II
GFP	9	GFP_II
GFP	9	GFP_II
GFP	9	GFP_II
GFP	8	GFP_II
GFP	8	GFP_II
GFP	8	GFP_II
GFP	8	GFP_II
GFP	8	GFP_II
GFP	8	GFP_II
GFP	8	GFP_II
GFP	7	GFP_II
GFP	7	GFP_II
GFP	7	GFP_II
GFP	13	GFP_II
GFP	12	GFP_II
GFP	12	GFP_II
GFP	12	GFP_II
GFP	12	GFP_II
GFP	12	GFP_II
GFP	12	GFP_II
GFP	11	GFP_II
GFP	11	GFP_II
GFP	11	GFP_II
GFP	11	GFP_II
GFP	10	GFP_II
GFP	10	GFP_II
GFP	10	GFP_II
GFP	10	GFP_II
GFP	10	GFP_II
GFP	9	GFP_II
GFP	9	GFP_II
GFP	9	GFP_II
GFP	9	GFP_II
GFP	9	GFP_II
GFP	9	GFP_II
GFP	9	GFP_II
GFP	9	GFP_II
GFP	9	GFP_II
GFP	9	GFP_II
GFP	8	GFP_II
GFP	8	GFP_II
GFP	8	GFP_II
GFP	8	GFP_II
GFP	8	GFP_II
GFP	7	GFP_II
GFP	6	GFP_II
GFP	6	GFP_II
GFP	6	GFP_II
GFP	6	GFP_II
GFP	6	GFP_II
GFP	5	GFP_II
GFP	5	GFP_II
GFP	5	GFP_II
GFP	10	GFP_II
GFP	10	GFP_II
GFP	10	GFP_II
GFP	10	GFP_II
GFP	10	GFP_II
GFP	10	GFP_II
GFP	10	GFP_II
GFP	10	GFP_II
GFP	10	GFP_II
GFP	10	GFP_II
GFP	10	GFP_II
GFP	10	GFP_II
GFP	9	GFP_II
GFP	9	GFP_II
GFP	9	GFP_II
GFP	9	GFP_II
GFP	9	GFP_II
GFP	9	GFP_II
GFP	9	GFP_II
GFP	9	GFP_II
GFP	9	GFP_II
GFP	8	GFP_II
GFP	8	GFP_II
GFP	8	GFP_II
GFP	8	GFP_II
GFP	7	GFP_II
GFP	7	GFP_II
GFP	7	GFP_II
GFP	7	GFP_II
GFP	7	GFP_II
GFP	7	GFP_II
GFP	7	GFP_II
GFP	6	GFP_II
GFP	6	GFP_II
GFP	6	GFP_II
GFP	6	GFP_II
GFP	6	GFP_II
GFP	6	GFP_II
GFP	5	GFP_II
GFP	5	GFP_II
GFP	5	GFP_II
GFP	9	GFP_II
GFP	9	GFP_II
GFP	9	GFP_II
GFP	9	GFP_II
GFP	9	GFP_II
GFP	8	GFP_II
GFP	8	GFP_II
GFP	8	GFP_II
GFP	8	GFP_II
GFP	8	GFP_II
GFP	8	GFP_II
GFP	8	GFP_II
GFP	8	GFP_II
GFP	8	GFP_II
GFP	8	GFP_II
GFP	7	GFP_II
GFP	7	GFP_II
GFP	7	GFP_II
GFP	7	GFP_II
GFP	7	GFP_II
GFP	6	GFP_II
GFP	6	GFP_II
GFP	6	GFP_II
GFP	6	GFP_II
GFP	6	GFP_II
GFP	6	GFP_II
GFP	6	GFP_II
GFP	6	GFP_II
GFP	5	GFP_II
GFP	5	GFP_II
GFP	5	GFP_II
GFP	5	GFP_II
GFP	5	GFP_II
GFP	5	GFP_II
GFP	5	GFP_II
GFP	8	GFP_II
GFP	8	GFP_II
GFP	8	GFP_II
GFP	7	GFP_II
GFP	7	GFP_II
GFP	7	GFP_II
GFP	7	GFP_II
GFP	7	GFP_II
GFP	7	GFP_II
GFP	7	GFP_II
GFP	7	GFP_II
GFP	7	GFP_II
GFP	7	GFP_II
GFP	7	GFP_II
GFP	7	GFP_II
GFP	7	GFP_II
GFP	7	GFP_II
GFP	7	GFP_II
GFP	7	GFP_II
GFP	7	GFP_II
GFP	6	GFP_II
GFP	6	GFP_II
GFP	6	GFP_II
GFP	6	GFP_II
GFP	6	GFP_II
GFP	6	GFP_II
GFP	6	GFP_II
GFP	6	GFP_II
GFP	6	GFP_II
GFP	6	GFP_II
GFP	6	GFP_II
GFP	6	GFP_II
GFP	6	GFP_II
GFP	6	GFP_II
GFP	6	GFP_II
GFP	6	GFP_II
GFP	6	GFP_II
GFP	6	GFP_II
GFP	6	GFP_II
GFP	6	GFP_II
GFP	6	GFP_II
GFP	6	GFP_II
GFP	6	GFP_II
GFP	6	GFP_II
GFP	6	GFP_II
GFP	6	GFP_II
GFP	5	GFP_II
GFP	5	GFP_II
GFP	5	GFP_II
GFP	5	GFP_II
GFP	5	GFP_II
GFP	5	GFP_II
GFP	5	GFP_II
GFP	5	GFP_II
GFP	5	GFP_II
GFP	5	GFP_II
GFP	5	GFP_II
GFP	5	GFP_II
GFP	5	GFP_II
GFP	5	GFP_II
GFP	5	GFP_II
GFP	7	GFP_II
GFP	6	GFP_II
GFP	6	GFP_II
GFP	6	GFP_II
GFP	6	GFP_II
GFP	6	GFP_II
GFP	6	GFP_II
GFP	6	GFP_II
GFP	6	GFP_II
GFP	6	GFP_II
GFP	6	GFP_II
GFP	6	GFP_II
GFP	6	GFP_II
GFP	6	GFP_II
GFP	5	GFP_II
GFP	5	GFP_II
GFP	5	GFP_II
GFP	5	GFP_II
GFP	5	GFP_II
GFP	5	GFP_II
GFP	5	GFP_II
GFP	5	GFP_II
GFP	5	GFP_II
GFP	5	GFP_II
GFP	5	GFP_II
GFP	5	GFP_II
GFP	5	GFP_II
GFP	5	GFP_II
GFP	5	GFP_II
GFP	5	GFP_II
GFP	5	GFP_II
GFP	5	GFP_II
GFP	5	GFP_II
GFP	119	GFP_III
GFP	110	GFP_III
GFP	117	GFP_III
GFP	138	GFP_III
GFP	121	GFP_III
GFP	112	GFP_III
GFP	84	GFP_III
GFP	110	GFP_III
GFP	63	GFP_III
GFP	115	GFP_III
GFP	131	GFP_III
GFP	111	GFP_III
GFP	94	GFP_III
GFP	146	GFP_III
GFP	98	GFP_III
GFP	68	GFP_III
GFP	71	GFP_III
GFP	63	GFP_III
GFP	92	GFP_III
GFP	100	GFP_III
GFP	77	GFP_III
GFP	81	GFP_III
GFP	96	GFP_III
GFP	106	GFP_III
GFP	102	GFP_III
GFP	105	GFP_III
GFP	79	GFP_III
GFP	63	GFP_III
GFP	77	GFP_III
GFP	40	GFP_III
GFP	45	GFP_III
GFP	82	GFP_III
GFP	81	GFP_III
GFP	78	GFP_III
GFP	77	GFP_III
GFP	62	GFP_III
GFP	78	GFP_III
GFP	99	GFP_III
GFP	83	GFP_III
GFP	74	GFP_III
GFP	61	GFP_III
GFP	131	GFP_III
GFP	79	GFP_III
GFP	31	GFP_III
GFP	92	GFP_III
GFP	65	GFP_III
GFP	126	GFP_III
GFP	89	GFP_III
GFP	72	GFP_III
GFP	59	GFP_III
GFP	49	GFP_III
GFP	47	GFP_III
GFP	45	GFP_III
GFP	115	GFP_III
GFP	111	GFP_III
GFP	61	GFP_III
GFP	55	GFP_III
GFP	108	GFP_III
GFP	57	GFP_III
GFP	47	GFP_III
GFP	102	GFP_III
GFP	86	GFP_III
GFP	71	GFP_III
GFP	68	GFP_III
GFP	59	GFP_III
GFP	56	GFP_III
GFP	55	GFP_III
GFP	107	GFP_III
GFP	84	GFP_III
GFP	53	GFP_III
GFP	32	GFP_III
GFP	57	GFP_III
GFP	56	GFP_III
GFP	55	GFP_III
GFP	80	GFP_III
GFP	39	GFP_III
GFP	37	GFP_III
GFP	36	GFP_III
GFP	94	GFP_III
GFP	71	GFP_III
GFP	50	GFP_III
GFP	33	GFP_III
GFP	25	GFP_III
GFP	90	GFP_III
GFP	75	GFP_III
GFP	61	GFP_III
GFP	52	GFP_III
GFP	51	GFP_III
GFP	49	GFP_III
GFP	44	GFP_III
GFP	34	GFP_III
GFP	74	GFP_III
GFP	63	GFP_III
GFP	59	GFP_III
GFP	49	GFP_III
GFP	36	GFP_III
GFP	29	GFP_III
GFP	61	GFP_III
GFP	37	GFP_III
GFP	33	GFP_III
GFP	26	GFP_III
GFP	61	GFP_III
GFP	59	GFP_III
GFP	54	GFP_III
GFP	56	GFP_III
GFP	51	GFP_III
GFP	47	GFP_III
GFP	47	GFP_III
GFP	45	GFP_III
GFP	33	GFP_III
GFP	32	GFP_III
GFP	26	GFP_III
GFP	25	GFP_III
GFP	69	GFP_III
GFP	68	GFP_III
GFP	67	GFP_III
GFP	57	GFP_III
GFP	56	GFP_III
GFP	50	GFP_III
GFP	47	GFP_III
GFP	38	GFP_III
GFP	28	GFP_III
GFP	28	GFP_III
GFP	27	GFP_III
GFP	63	GFP_III
GFP	55	GFP_III
GFP	45	GFP_III
GFP	33	GFP_III
GFP	32	GFP_III
GFP	16	GFP_III
GFP	65	GFP_III
GFP	50	GFP_III
GFP	46	GFP_III
GFP	44	GFP_III
GFP	43	GFP_III
GFP	39	GFP_III
GFP	37	GFP_III
GFP	36	GFP_III
GFP	27	GFP_III
GFP	20	GFP_III
GFP	63	GFP_III
GFP	56	GFP_III
GFP	50	GFP_III
GFP	46	GFP_III
GFP	41	GFP_III
GFP	38	GFP_III
GFP	36	GFP_III
GFP	35	GFP_III
GFP	30	GFP_III
GFP	20	GFP_III
GFP	17	GFP_III
GFP	56	GFP_III
GFP	55	GFP_III
GFP	53	GFP_III
GFP	53	GFP_III
GFP	52	GFP_III
GFP	44	GFP_III
GFP	29	GFP_III
GFP	28	GFP_III
GFP	28	GFP_III
GFP	27	GFP_III
GFP	25	GFP_III
GFP	22	GFP_III
GFP	18	GFP_III
GFP	55	GFP_III
GFP	55	GFP_III
GFP	52	GFP_III
GFP	51	GFP_III
GFP	47	GFP_III
GFP	44	GFP_III
GFP	41	GFP_III
GFP	40	GFP_III
GFP	39	GFP_III
GFP	39	GFP_III
GFP	34	GFP_III
GFP	33	GFP_III
GFP	27	GFP_III
GFP	19	GFP_III
GFP	17	GFP_III
GFP	52	GFP_III
GFP	52	GFP_III
GFP	52	GFP_III
GFP	46	GFP_III
GFP	42	GFP_III
GFP	36	GFP_III
GFP	35	GFP_III
GFP	32	GFP_III
GFP	30	GFP_III
GFP	29	GFP_III
GFP	42	GFP_III
GFP	42	GFP_III
GFP	40	GFP_III
GFP	38	GFP_III
GFP	31	GFP_III
GFP	29	GFP_III
GFP	26	GFP_III
GFP	26	GFP_III
GFP	21	GFP_III
GFP	18	GFP_III
GFP	15	GFP_III
GFP	43	GFP_III
GFP	41	GFP_III
GFP	40	GFP_III
GFP	39	GFP_III
GFP	37	GFP_III
GFP	35	GFP_III
GFP	34	GFP_III
GFP	30	GFP_III
GFP	29	GFP_III
GFP	27	GFP_III
GFP	24	GFP_III
GFP	23	GFP_III
GFP	11	GFP_III
GFP	39	GFP_III
GFP	38	GFP_III
GFP	35	GFP_III
GFP	34	GFP_III
GFP	34	GFP_III
GFP	28	GFP_III
GFP	26	GFP_III
GFP	24	GFP_III
GFP	23	GFP_III
GFP	20	GFP_III
GFP	35	GFP_III
GFP	35	GFP_III
GFP	34	GFP_III
GFP	34	GFP_III
GFP	34	GFP_III
GFP	31	GFP_III
GFP	31	GFP_III
GFP	31	GFP_III
GFP	30	GFP_III
GFP	30	GFP_III
GFP	30	GFP_III
GFP	29	GFP_III
GFP	28	GFP_III
GFP	27	GFP_III
GFP	26	GFP_III
GFP	23	GFP_III
GFP	23	GFP_III
GFP	18	GFP_III
GFP	18	GFP_III
GFP	18	GFP_III
GFP	17	GFP_III
GFP	15	GFP_III
GFP	15	GFP_III
GFP	15	GFP_III
GFP	14	GFP_III
GFP	36	GFP_III
GFP	36	GFP_III
GFP	33	GFP_III
GFP	33	GFP_III
GFP	29	GFP_III
GFP	29	GFP_III
GFP	28	GFP_III
GFP	26	GFP_III
GFP	21	GFP_III
GFP	20	GFP_III
GFP	20	GFP_III
GFP	20	GFP_III
GFP	19	GFP_III
GFP	18	GFP_III
GFP	13	GFP_III
GFP	37	GFP_III
GFP	35	GFP_III
GFP	30	GFP_III
GFP	27	GFP_III
GFP	26	GFP_III
GFP	26	GFP_III
GFP	25	GFP_III
GFP	23	GFP_III
GFP	23	GFP_III
GFP	22	GFP_III
GFP	20	GFP_III
GFP	20	GFP_III
GFP	20	GFP_III
GFP	32	GFP_III
GFP	29	GFP_III
GFP	28	GFP_III
GFP	27	GFP_III
GFP	26	GFP_III
GFP	25	GFP_III
GFP	24	GFP_III
GFP	24	GFP_III
GFP	24	GFP_III
GFP	22	GFP_III
GFP	20	GFP_III
GFP	20	GFP_III
GFP	20	GFP_III
GFP	19	GFP_III
GFP	19	GFP_III
GFP	17	GFP_III
GFP	28	GFP_III
GFP	27	GFP_III
GFP	26	GFP_III
GFP	26	GFP_III
GFP	22	GFP_III
GFP	17	GFP_III
GFP	16	GFP_III
GFP	15	GFP_III
GFP	13	GFP_III
GFP	13	GFP_III
GFP	10	GFP_III
GFP	24	GFP_III
GFP	23	GFP_III
GFP	23	GFP_III
GFP	22	GFP_III
GFP	22	GFP_III
GFP	22	GFP_III
GFP	22	GFP_III
GFP	22	GFP_III
GFP	21	GFP_III
GFP	20	GFP_III
GFP	20	GFP_III
GFP	20	GFP_III
GFP	19	GFP_III
GFP	17	GFP_III
GFP	16	GFP_III
GFP	16	GFP_III
GFP	14	GFP_III
GFP	13	GFP_III
GFP	13	GFP_III
GFP	10	GFP_III
GFP	10	GFP_III
GFP	10	GFP_III
GFP	7	GFP_III
GFP	27	GFP_III
GFP	24	GFP_III
GFP	24	GFP_III
GFP	23	GFP_III
GFP	23	GFP_III
GFP	23	GFP_III
GFP	22	GFP_III
GFP	21	GFP_III
GFP	21	GFP_III
GFP	21	GFP_III
GFP	21	GFP_III
GFP	21	GFP_III
GFP	18	GFP_III
GFP	18	GFP_III
GFP	18	GFP_III
GFP	17	GFP_III
GFP	17	GFP_III
GFP	17	GFP_III
GFP	16	GFP_III
GFP	14	GFP_III
GFP	14	GFP_III
GFP	14	GFP_III
GFP	11	GFP_III
GFP	11	GFP_III
GFP	10	GFP_III
GFP	9	GFP_III
GFP	22	GFP_III
GFP	22	GFP_III
GFP	21	GFP_III
GFP	20	GFP_III
GFP	20	GFP_III
GFP	20	GFP_III
GFP	20	GFP_III
GFP	20	GFP_III
GFP	19	GFP_III
GFP	19	GFP_III
GFP	19	GFP_III
GFP	18	GFP_III
GFP	18	GFP_III
GFP	18	GFP_III
GFP	18	GFP_III
GFP	17	GFP_III
GFP	17	GFP_III
GFP	17	GFP_III
GFP	16	GFP_III
GFP	16	GFP_III
GFP	15	GFP_III
GFP	15	GFP_III
GFP	15	GFP_III
GFP	14	GFP_III
GFP	13	GFP_III
GFP	13	GFP_III
GFP	10	GFP_III
GFP	10	GFP_III
GFP	9	GFP_III
GFP	6	GFP_III
GFP	6	GFP_III
GFP	5	GFP_III
GFP	22	GFP_III
GFP	20	GFP_III
GFP	19	GFP_III
GFP	19	GFP_III
GFP	18	GFP_III
GFP	18	GFP_III
GFP	17	GFP_III
GFP	17	GFP_III
GFP	17	GFP_III
GFP	16	GFP_III
GFP	16	GFP_III
GFP	16	GFP_III
GFP	16	GFP_III
GFP	16	GFP_III
GFP	15	GFP_III
GFP	15	GFP_III
GFP	15	GFP_III
GFP	15	GFP_III
GFP	15	GFP_III
GFP	15	GFP_III
GFP	15	GFP_III
GFP	15	GFP_III
GFP	14	GFP_III
GFP	14	GFP_III
GFP	13	GFP_III
GFP	13	GFP_III
GFP	12	GFP_III
GFP	12	GFP_III
GFP	11	GFP_III
GFP	10	GFP_III
GFP	10	GFP_III
GFP	9	GFP_III
GFP	8	GFP_III
GFP	6	GFP_III
GFP	19	GFP_III
GFP	18	GFP_III
GFP	18	GFP_III
GFP	17	GFP_III
GFP	17	GFP_III
GFP	16	GFP_III
GFP	16	GFP_III
GFP	16	GFP_III
GFP	16	GFP_III
GFP	16	GFP_III
GFP	16	GFP_III
GFP	16	GFP_III
GFP	15	GFP_III
GFP	15	GFP_III
GFP	15	GFP_III
GFP	14	GFP_III
GFP	14	GFP_III
GFP	14	GFP_III
GFP	14	GFP_III
GFP	12	GFP_III
GFP	12	GFP_III
GFP	12	GFP_III
GFP	11	GFP_III
GFP	11	GFP_III
GFP	10	GFP_III
GFP	9	GFP_III
GFP	9	GFP_III
GFP	9	GFP_III
GFP	8	GFP_III
GFP	8	GFP_III
GFP	7	GFP_III
GFP	6	GFP_III
GFP	5	GFP_III
GFP	16	GFP_III
GFP	16	GFP_III
GFP	15	GFP_III
GFP	15	GFP_III
GFP	14	GFP_III
GFP	14	GFP_III
GFP	14	GFP_III
GFP	14	GFP_III
GFP	13	GFP_III
GFP	13	GFP_III
GFP	13	GFP_III
GFP	13	GFP_III
GFP	13	GFP_III
GFP	12	GFP_III
GFP	12	GFP_III
GFP	12	GFP_III
GFP	11	GFP_III
GFP	11	GFP_III
GFP	10	GFP_III
GFP	10	GFP_III
GFP	10	GFP_III
GFP	9	GFP_III
GFP	8	GFP_III
GFP	7	GFP_III
GFP	6	GFP_III
GFP	6	GFP_III
GFP	5	GFP_III
GFP	14	GFP_III
GFP	14	GFP_III
GFP	14	GFP_III
GFP	14	GFP_III
GFP	14	GFP_III
GFP	14	GFP_III
GFP	14	GFP_III
GFP	13	GFP_III
GFP	13	GFP_III
GFP	12	GFP_III
GFP	12	GFP_III
GFP	12	GFP_III
GFP	12	GFP_III
GFP	12	GFP_III
GFP	12	GFP_III
GFP	12	GFP_III
GFP	11	GFP_III
GFP	11	GFP_III
GFP	11	GFP_III
GFP	11	GFP_III
GFP	11	GFP_III
GFP	11	GFP_III
GFP	11	GFP_III
GFP	10	GFP_III
GFP	10	GFP_III
GFP	10	GFP_III
GFP	10	GFP_III
GFP	10	GFP_III
GFP	9	GFP_III
GFP	9	GFP_III
GFP	8	GFP_III
GFP	8	GFP_III
GFP	7	GFP_III
GFP	7	GFP_III
GFP	7	GFP_III
GFP	7	GFP_III
GFP	6	GFP_III
GFP	6	GFP_III
GFP	5	GFP_III
GFP	12	GFP_III
GFP	12	GFP_III
GFP	12	GFP_III
GFP	11	GFP_III
GFP	11	GFP_III
GFP	11	GFP_III
GFP	11	GFP_III
GFP	11	GFP_III
GFP	11	GFP_III
GFP	11	GFP_III
GFP	10	GFP_III
GFP	10	GFP_III
GFP	10	GFP_III
GFP	10	GFP_III
GFP	10	GFP_III
GFP	10	GFP_III
GFP	10	GFP_III
GFP	10	GFP_III
GFP	10	GFP_III
GFP	10	GFP_III
GFP	10	GFP_III
GFP	9	GFP_III
GFP	9	GFP_III
GFP	9	GFP_III
GFP	9	GFP_III
GFP	9	GFP_III
GFP	9	GFP_III
GFP	8	GFP_III
GFP	8	GFP_III
GFP	8	GFP_III
GFP	8	GFP_III
GFP	8	GFP_III
GFP	8	GFP_III
GFP	7	GFP_III
GFP	7	GFP_III
GFP	7	GFP_III
GFP	7	GFP_III
GFP	6	GFP_III
GFP	5	GFP_III
GFP	10	GFP_III
GFP	10	GFP_III
GFP	10	GFP_III
GFP	10	GFP_III
GFP	10	GFP_III
GFP	10	GFP_III
GFP	9	GFP_III
GFP	9	GFP_III
GFP	9	GFP_III
GFP	9	GFP_III
GFP	9	GFP_III
GFP	9	GFP_III
GFP	8	GFP_III
GFP	8	GFP_III
GFP	8	GFP_III
GFP	8	GFP_III
GFP	8	GFP_III
GFP	8	GFP_III
GFP	7	GFP_III
GFP	7	GFP_III
GFP	7	GFP_III
GFP	7	GFP_III
GFP	7	GFP_III
GFP	7	GFP_III
GFP	7	GFP_III
GFP	6	GFP_III
GFP	6	GFP_III
GFP	6	GFP_III
GFP	5	GFP_III
GFP	10	GFP_III
GFP	9	GFP_III
GFP	8	GFP_III
GFP	8	GFP_III
GFP	8	GFP_III
GFP	8	GFP_III
GFP	8	GFP_III
GFP	8	GFP_III
GFP	8	GFP_III
GFP	8	GFP_III
GFP	8	GFP_III
GFP	8	GFP_III
GFP	8	GFP_III
GFP	7	GFP_III
GFP	7	GFP_III
GFP	7	GFP_III
GFP	7	GFP_III
GFP	7	GFP_III
GFP	7	GFP_III
GFP	7	GFP_III
GFP	7	GFP_III
GFP	7	GFP_III
GFP	7	GFP_III
GFP	7	GFP_III
GFP	6	GFP_III
GFP	6	GFP_III
GFP	6	GFP_III
GFP	6	GFP_III
GFP	6	GFP_III
GFP	6	GFP_III
GFP	6	GFP_III
GFP	6	GFP_III
GFP	6	GFP_III
GFP	6	GFP_III
GFP	5	GFP_III
GFP	5	GFP_III
GFP	7	GFP_III
GFP	7	GFP_III
GFP	7	GFP_III
GFP	7	GFP_III
GFP	7	GFP_III
GFP	7	GFP_III
GFP	7	GFP_III
GFP	7	GFP_III
GFP	7	GFP_III
GFP	7	GFP_III
GFP	7	GFP_III
GFP	7	GFP_III
GFP	7	GFP_III
GFP	6	GFP_III
GFP	6	GFP_III
GFP	6	GFP_III
GFP	6	GFP_III
GFP	6	GFP_III
GFP	6	GFP_III
GFP	6	GFP_III
GFP	6	GFP_III
GFP	6	GFP_III
GFP	5	GFP_III
GFP	5	GFP_III
GFP	5	GFP_III
GFP	5	GFP_III
GFP	5	GFP_III
[truncated: 2,430 more rows]

## Sheet: Figure_4D
Gapmer	H3K9me3 intensity at DAPI-foci	Replicate
GFP	2674.08	GFP_I
GFP	2664.39	GFP_I
GFP	2662.88	GFP_I
GFP	2656.41	GFP_I
GFP	2652.54	GFP_I
GFP	2643.4	GFP_I
GFP	2642.29	GFP_I
GFP	2631.83	GFP_I
GFP	2630.02	GFP_I
GFP	2622.8	GFP_I
GFP	2621.5	GFP_I
GFP	2615.76	GFP_I
GFP	2608.81	GFP_I
GFP	2595.64	GFP_I
GFP	2594	GFP_I
GFP	2587.32	GFP_I
GFP	2575.88	GFP_I
GFP	2568.63	GFP_I
GFP	2554.79	GFP_I
GFP	2542.34	GFP_I
GFP	2538.62	GFP_I
GFP	2532.61	GFP_I
GFP	2531.84	GFP_I
GFP	2501.19	GFP_I
GFP	2485	GFP_I
GFP	2480.33	GFP_I
GFP	2462.81	GFP_I
GFP	2458.66	GFP_I
GFP	2451.13	GFP_I
GFP	2443.51	GFP_I
GFP	2443.25	GFP_I
GFP	2436.66	GFP_I
GFP	2435.97	GFP_I
GFP	2431.53	GFP_I
GFP	2423.5	GFP_I
GFP	2422.15	GFP_I
GFP	2418.57	GFP_I
GFP	2417.99	GFP_I
GFP	2416.31	GFP_I
GFP	2414.62	GFP_I
GFP	2409.03	GFP_I
GFP	2400.56	GFP_I
GFP	2398.53	GFP_I
GFP	2391.54	GFP_I
GFP	2384.16	GFP_I
GFP	2375.17	GFP_I
GFP	2374.79	GFP_I
GFP	2374.34	GFP_I
GFP	2367.67	GFP_I
GFP	2360.25	GFP_I
GFP	2351.36	GFP_I
GFP	2349.95	GFP_I
GFP	2344.74	GFP_I
GFP	2344.6	GFP_I
GFP	2342.2	GFP_I
GFP	2340.26	GFP_I
GFP	2328.19	GFP_I
GFP	2325.14	GFP_I
GFP	2322.16	GFP_I
GFP	2320.85	GFP_I
GFP	2320.24	GFP_I
GFP	2317	GFP_I
GFP	2311.84	GFP_I
GFP	2306.38	GFP_I
GFP	2299.72	GFP_I
GFP	2292.68	GFP_I
GFP	2281.49	GFP_I
GFP	2273.99	GFP_I
GFP	2264.18	GFP_I
GFP	2258.75	GFP_I
GFP	2252.65	GFP_I
GFP	2252.08	GFP_I
GFP	2250.82	GFP_I
GFP	2244.53	GFP_I
GFP	2242.32	GFP_I
GFP	2238.87	GFP_I
GFP	2237.8	GFP_I
GFP	2231.71	GFP_I
GFP	2230.03	GFP_I
GFP	2227.13	GFP_I
GFP	2225.88	GFP_I
GFP	2222.5	GFP_I
GFP	2222.34	GFP_I
GFP	2211.18	GFP_I
GFP	2205.98	GFP_I
GFP	2199.91	GFP_I
GFP	2197.96	GFP_I
GFP	2197.93	GFP_I
GFP	2196.98	GFP_I
GFP	2188.44	GFP_I
GFP	2186.27	GFP_I
GFP	2185.23	GFP_I
GFP	2181.13	GFP_I
GFP	2175.32	GFP_I
GFP	2170.16	GFP_I
GFP	2169.38	GFP_I
GFP	2168.84	GFP_I
GFP	2165.38	GFP_I
GFP	2164.38	GFP_I
GFP	2161.05	GFP_I
GFP	2159.41	GFP_I
GFP	2158.62	GFP_I
GFP	2155.24	GFP_I
GFP	2152.52	GFP_I
GFP	2151.77	GFP_I
GFP	2151.62	GFP_I
GFP	2149.52	GFP_I
GFP	2141.43	GFP_I
GFP	2138.22	GFP_I
GFP	2138.15	GFP_I
GFP	2137.96	GFP_I
GFP	2134.13	GFP_I
GFP	2133.16	GFP_I
GFP	2130.64	GFP_I
GFP	2128.62	GFP_I
GFP	2125.49	GFP_I
GFP	2124.79	GFP_I
GFP	2124.65	GFP_I
GFP	2124.34	GFP_I
GFP	2113.63	GFP_I
GFP	2113.4	GFP_I
GFP	2111.9	GFP_I
GFP	2104.03	GFP_I
GFP	2103.32	GFP_I
GFP	2097.92	GFP_I
GFP	2094.16	GFP_I
GFP	2092.84	GFP_I
GFP	2085.02	GFP_I
GFP	2084.11	GFP_I
GFP	2082.5	GFP_I
GFP	2079.29	GFP_I
GFP	2078.33	GFP_I
GFP	2074.08	GFP_I
GFP	2072.91	GFP_I
GFP	2066.47	GFP_I
GFP	2063.65	GFP_I
GFP	2062.88	GFP_I
GFP	2062.84	GFP_I
GFP	2058.99	GFP_I
GFP	2052.85	GFP_I
GFP	2049.95	GFP_I
GFP	2047.95	GFP_I
GFP	2045.89	GFP_I
GFP	2042.01	GFP_I
GFP	2038.1	GFP_I
GFP	2029.95	GFP_I
GFP	2029.4	GFP_I
GFP	2027.45	GFP_I
GFP	2027.36	GFP_I
GFP	2022.01	GFP_I
GFP	2021.76	GFP_I
GFP	2018.78	GFP_I
GFP	2016.22	GFP_I
GFP	2016.15	GFP_I
GFP	2014.76	GFP_I
GFP	1999.81	GFP_I
GFP	1997.17	GFP_I
GFP	1994.77	GFP_I
GFP	1991.27	GFP_I
GFP	1989.82	GFP_I
GFP	1969.15	GFP_I
GFP	1967	GFP_I
GFP	1966.49	GFP_I
GFP	1963.97	GFP_I
GFP	1961.96	GFP_I
GFP	1959.81	GFP_I
GFP	1956.85	GFP_I
GFP	1955.68	GFP_I
GFP	1953.01	GFP_I
GFP	1952.37	GFP_I
GFP	1951.8	GFP_I
GFP	1949.64	GFP_I
GFP	1945.17	GFP_I
GFP	1940.43	GFP_I
GFP	1937.65	GFP_I
GFP	1937.17	GFP_I
GFP	1937.03	GFP_I
GFP	1935.3	GFP_I
GFP	1932.28	GFP_I
GFP	1930.35	GFP_I
GFP	1924.26	GFP_I
GFP	1923.68	GFP_I
GFP	1922.35	GFP_I
GFP	1920.27	GFP_I
GFP	1915.65	GFP_I
GFP	1913.96	GFP_I
GFP	1912.42	GFP_I
GFP	1911.33	GFP_I
GFP	1909.94	GFP_I
GFP	1907.71	GFP_I
GFP	1906.72	GFP_I
GFP	1906.43	GFP_I
GFP	1902.78	GFP_I
GFP	1901.04	GFP_I
GFP	1897.23	GFP_I
GFP	1895.26	GFP_I
GFP	1893.8	GFP_I
GFP	1892.27	GFP_I
GFP	1890.07	GFP_I
GFP	1887.98	GFP_I
GFP	1887.15	GFP_I
GFP	1887.06	GFP_I
GFP	1885.8	GFP_I
GFP	1885.18	GFP_I
GFP	1884.19	GFP_I
GFP	1880.33	GFP_I
GFP	1877.85	GFP_I
GFP	1877.39	GFP_I
GFP	1876.23	GFP_I
GFP	1874.02	GFP_I
GFP	1867.74	GFP_I
GFP	1866.84	GFP_I
GFP	1866.23	GFP_I
GFP	1866	GFP_I
GFP	1861.69	GFP_I
GFP	1861.17	GFP_I
GFP	1860.83	GFP_I
GFP	1858.83	GFP_I
GFP	1858.22	GFP_I
GFP	1855.42	GFP_I
GFP	1853.23	GFP_I
GFP	1841.32	GFP_I
GFP	1840.15	GFP_I
GFP	1835.47	GFP_I
GFP	1835.38	GFP_I
GFP	1831.24	GFP_I
GFP	1828.76	GFP_I
GFP	1826.28	GFP_I
GFP	1826.02	GFP_I
GFP	1825.8	GFP_I
GFP	1825.04	GFP_I
GFP	1823.84	GFP_I
GFP	1823.14	GFP_I
GFP	1818	GFP_I
GFP	1817.46	GFP_I
GFP	1813.06	GFP_I
GFP	1812.74	GFP_I
GFP	1812	GFP_I
GFP	1807.79	GFP_I
GFP	1806.79	GFP_I
GFP	1805.68	GFP_I
GFP	1805.65	GFP_I
GFP	1803.95	GFP_I
GFP	1803.95	GFP_I
GFP	1802.25	GFP_I
GFP	1801	GFP_I
GFP	1800.24	GFP_I
GFP	1799.46	GFP_I
GFP	1797.04	GFP_I
GFP	1796.74	GFP_I
GFP	1795.93	GFP_I
GFP	1792.96	GFP_I
GFP	1791.34	GFP_I
GFP	1790	GFP_I
GFP	1781.46	GFP_I
GFP	1779.94	GFP_I
GFP	1779.81	GFP_I
GFP	1776.91	GFP_I
GFP	1772.98	GFP_I
GFP	1772.93	GFP_I
GFP	1772.31	GFP_I
GFP	1769.22	GFP_I
GFP	1768.84	GFP_I
GFP	1768.5	GFP_I
GFP	1768.09	GFP_I
GFP	1768.08	GFP_I
GFP	1764.9	GFP_I
GFP	1764.75	GFP_I
GFP	1762.97	GFP_I
GFP	1762.3	GFP_I
GFP	1759.47	GFP_I
GFP	1758.04	GFP_I
GFP	1756.97	GFP_I
GFP	1756.74	GFP_I
GFP	1755.24	GFP_I
GFP	1754.61	GFP_I
GFP	1751.86	GFP_I
GFP	1748.93	GFP_I
GFP	1742.11	GFP_I
GFP	1741.46	GFP_I
GFP	1738.53	GFP_I
GFP	1736.6	GFP_I
GFP	1736.58	GFP_I
GFP	1736.04	GFP_I
GFP	1735.03	GFP_I
GFP	1734.63	GFP_I
GFP	1734.47	GFP_I
GFP	1732.52	GFP_I
GFP	1732.3	GFP_I
GFP	1731.65	GFP_I
GFP	1730.73	GFP_I
GFP	1730.68	GFP_I
GFP	1727.86	GFP_I
GFP	1726.07	GFP_I
GFP	1723.47	GFP_I
GFP	1718.86	GFP_I
GFP	1718.48	GFP_I
GFP	1718	GFP_I
GFP	1715.24	GFP_I
GFP	1715.06	GFP_I
GFP	1713.6	GFP_I
GFP	1711.04	GFP_I
GFP	1710.71	GFP_I
GFP	1710.59	GFP_I
GFP	1709.68	GFP_I
GFP	1706.35	GFP_I
GFP	1705.07	GFP_I
GFP	1704.79	GFP_I
GFP	1703.55	GFP_I
GFP	1701.9	GFP_I
GFP	1701.84	GFP_I
GFP	1700.75	GFP_I
GFP	1698.27	GFP_I
GFP	1696.24	GFP_I
GFP	1695.7	GFP_I
GFP	1695.68	GFP_I
GFP	1687.7	GFP_I
GFP	1684.63	GFP_I
GFP	1684.15	GFP_I
GFP	1682.16	GFP_I
GFP	1682.15	GFP_I
GFP	1679.71	GFP_I
GFP	1677.72	GFP_I
GFP	1677.25	GFP_I
GFP	1677.09	GFP_I
GFP	1675.71	GFP_I
GFP	1675.7	GFP_I
GFP	1675.02	GFP_I
GFP	1673	GFP_I
GFP	1672.35	GFP_I
GFP	1669.47	GFP_I
GFP	1668.78	GFP_I
GFP	1667.05	GFP_I
GFP	1664.63	GFP_I
GFP	1663.88	GFP_I
GFP	1663.76	GFP_I
GFP	1662.62	GFP_I
GFP	1662.56	GFP_I
GFP	1662.12	GFP_I
GFP	1661.88	GFP_I
GFP	1660.82	GFP_I
GFP	1658.39	GFP_I
GFP	1655.07	GFP_I
GFP	1653.07	GFP_I
GFP	1651.03	GFP_I
GFP	1650.9	GFP_I
GFP	1650.23	GFP_I
GFP	1649.31	GFP_I
GFP	1648.7	GFP_I
GFP	1644.68	GFP_I
GFP	1642.99	GFP_I
GFP	1641.03	GFP_I
GFP	1640.98	GFP_I
GFP	1634.95	GFP_I
GFP	1629.19	GFP_I
GFP	1627.4	GFP_I
GFP	1626.97	GFP_I
GFP	1619.27	GFP_I
GFP	1617.57	GFP_I
GFP	1617.2	GFP_I
GFP	1613.65	GFP_I
GFP	1613.32	GFP_I
GFP	1610.61	GFP_I
GFP	1610.61	GFP_I
GFP	1607.61	GFP_I
GFP	1607.08	GFP_I
GFP	1606.17	GFP_I
GFP	1603.88	GFP_I
GFP	1602.39	GFP_I
GFP	1600.39	GFP_I
GFP	1598.77	GFP_I
GFP	1597.33	GFP_I
GFP	1593	GFP_I
GFP	1587.67	GFP_I
GFP	1585.03	GFP_I
GFP	1582.81	GFP_I
GFP	1576.16	GFP_I
GFP	1574.17	GFP_I
GFP	1574.15	GFP_I
GFP	1573.6	GFP_I
GFP	1573.13	GFP_I
GFP	1571.02	GFP_I
GFP	1570.57	GFP_I
GFP	1567.34	GFP_I
GFP	1566.92	GFP_I
GFP	1565.91	GFP_I
GFP	1565.87	GFP_I
GFP	1561.42	GFP_I
GFP	1557.83	GFP_I
GFP	1550.5	GFP_I
GFP	1548.87	GFP_I
GFP	1546.41	GFP_I
GFP	1545.17	GFP_I
GFP	1541.98	GFP_I
GFP	1541.7	GFP_I
GFP	1540.8	GFP_I
GFP	1540.16	GFP_I
GFP	1539.18	GFP_I
GFP	1538.34	GFP_I
GFP	1538.02	GFP_I
GFP	1537.17	GFP_I
GFP	1536.14	GFP_I
GFP	1534.14	GFP_I
GFP	1533.9	GFP_I
GFP	1532.81	GFP_I
GFP	1530.46	GFP_I
GFP	1529.46	GFP_I
GFP	1529.38	GFP_I
GFP	1528.31	GFP_I
GFP	1528.03	GFP_I
GFP	1526.65	GFP_I
GFP	1522.59	GFP_I
GFP	1516.71	GFP_I
GFP	1515.95	GFP_I
GFP	1514.53	GFP_I
GFP	1512.91	GFP_I
GFP	1512.81	GFP_I
GFP	1512.55	GFP_I
GFP	1511.42	GFP_I
GFP	1509.75	GFP_I
GFP	1509.5	GFP_I
GFP	1507.97	GFP_I
GFP	1507.34	GFP_I
GFP	1506.69	GFP_I
GFP	1505.38	GFP_I
GFP	1505.09	GFP_I
GFP	1502.19	GFP_I
GFP	1502.17	GFP_I
GFP	1501.69	GFP_I
GFP	1501.31	GFP_I
GFP	1500.16	GFP_I
GFP	1500.15	GFP_I
GFP	1499.72	GFP_I
GFP	1499.17	GFP_I
GFP	1498.83	GFP_I
GFP	1498.29	GFP_I
GFP	1496.22	GFP_I
GFP	1489.63	GFP_I
GFP	1487.65	GFP_I
GFP	1486.69	GFP_I
GFP	1484.78	GFP_I
GFP	1480.41	GFP_I
GFP	1479.69	GFP_I
GFP	1478.74	GFP_I
GFP	1478.1	GFP_I
GFP	1476.85	GFP_I
GFP	1476.47	GFP_I
GFP	1474.69	GFP_I
GFP	1473.93	GFP_I
GFP	1467.82	GFP_I
GFP	1467.78	GFP_I
GFP	1466.67	GFP_I
GFP	1466.58	GFP_I
GFP	1465.11	GFP_I
GFP	1464.31	GFP_I
GFP	1461.55	GFP_I
GFP	1460.33	GFP_I
GFP	1459.73	GFP_I
GFP	1457.76	GFP_I
GFP	1455.06	GFP_I
GFP	1454.37	GFP_I
GFP	1452.65	GFP_I
GFP	1452.14	GFP_I
GFP	1450.9	GFP_I
GFP	1447.4	GFP_I
GFP	1445.64	GFP_I
GFP	1445.19	GFP_I
GFP	1440.96	GFP_I
GFP	1438.16	GFP_I
GFP	1437.15	GFP_I
GFP	1435.87	GFP_I
GFP	1435.52	GFP_I
GFP	1431.94	GFP_I
GFP	1429.33	GFP_I
GFP	1427.84	GFP_I
GFP	1427.7	GFP_I
GFP	1427.58	GFP_I
GFP	1427.09	GFP_I
GFP	1425.9	GFP_I
GFP	1424.08	GFP_I
GFP	1423.3	GFP_I
GFP	1421.11	GFP_I
GFP	1419.59	GFP_I
GFP	1418.52	GFP_I
GFP	1417.11	GFP_I
GFP	1416.82	GFP_I
GFP	1416.24	GFP_I
GFP	1416.04	GFP_I
GFP	1414.85	GFP_I
GFP	1413.33	GFP_I
GFP	1412.79	GFP_I
GFP	1412.44	GFP_I
GFP	1412.37	GFP_I
GFP	1411.61	GFP_I
GFP	1409.72	GFP_I
GFP	1404.97	GFP_I
GFP	1404.49	GFP_I
GFP	1403.73	GFP_I
GFP	1403.71	GFP_I
GFP	1403.15	GFP_I
GFP	1401.41	GFP_I
GFP	1398.92	GFP_I
GFP	1396.44	GFP_I
GFP	1393.39	GFP_I
GFP	1392.57	GFP_I
GFP	1392.31	GFP_I
GFP	1389.82	GFP_I
GFP	1384.92	GFP_I
GFP	1384.33	GFP_I
GFP	1383.63	GFP_I
GFP	1383.53	GFP_I
GFP	1382.18	GFP_I
GFP	1378.8	GFP_I
GFP	1378.16	GFP_I
GFP	1375.02	GFP_I
GFP	1374.98	GFP_I
GFP	1374.93	GFP_I
GFP	1373.9	GFP_I
GFP	1373.45	GFP_I
GFP	1372.63	GFP_I
GFP	1371.63	GFP_I
GFP	1371.23	GFP_I
GFP	1368.18	GFP_I
GFP	1367.73	GFP_I
GFP	1367.4	GFP_I
GFP	1366.78	GFP_I
GFP	1366.27	GFP_I
GFP	1365.36	GFP_I
GFP	1364	GFP_I
GFP	1363.22	GFP_I
GFP	1363.21	GFP_I
GFP	1362.06	GFP_I
GFP	1360.45	GFP_I
GFP	1360.19	GFP_I
GFP	1360.13	GFP_I
GFP	1358.86	GFP_I
GFP	1358.66	GFP_I
GFP	1358.53	GFP_I
GFP	1355.7	GFP_I
GFP	1355.53	GFP_I
GFP	1354.76	GFP_I
GFP	1354.65	GFP_I
GFP	1352.05	GFP_I
GFP	1351.4	GFP_I
GFP	1351.04	GFP_I
GFP	1350.75	GFP_I
GFP	1349.54	GFP_I
GFP	1348.61	GFP_I
GFP	1346.46	GFP_I
GFP	1345.72	GFP_I
GFP	1345.03	GFP_I
GFP	1342.54	GFP_I
GFP	1340.47	GFP_I
GFP	1336.02	GFP_I
GFP	1335.88	GFP_I
GFP	1335.8	GFP_I
GFP	1334.21	GFP_I
GFP	1332.43	GFP_I
GFP	1331.64	GFP_I
GFP	1329.97	GFP_I
GFP	1328.44	GFP_I
GFP	1328.31	GFP_I
GFP	1327	GFP_I
GFP	1326.39	GFP_I
GFP	1325.85	GFP_I
GFP	1321.86	GFP_I
GFP	1321.43	GFP_I
GFP	1320.86	GFP_I
GFP	1319.17	GFP_I
GFP	1317.43	GFP_I
GFP	1317.27	GFP_I
GFP	1316.25	GFP_I
GFP	1314.32	GFP_I
GFP	1314.1	GFP_I
GFP	1313.23	GFP_I
GFP	1309.2	GFP_I
GFP	1306.68	GFP_I
GFP	1306.31	GFP_I
GFP	1305.86	GFP_I
GFP	1305.82	GFP_I
GFP	1305.29	GFP_I
GFP	1304.62	GFP_I
GFP	1303.47	GFP_I
GFP	1303.42	GFP_I
GFP	1303.12	GFP_I
GFP	1301.44	GFP_I
GFP	1300.98	GFP_I
GFP	1300.75	GFP_I
GFP	1299.93	GFP_I
GFP	1299.49	GFP_I
GFP	1296.1	GFP_I
GFP	1296.05	GFP_I
GFP	1295.6	GFP_I
GFP	1294.78	GFP_I
GFP	1292.44	GFP_I
GFP	1291.74	GFP_I
GFP	1291.33	GFP_I
GFP	1290.82	GFP_I
GFP	1290.18	GFP_I
GFP	1289.51	GFP_I
GFP	1289.35	GFP_I
GFP	1286.11	GFP_I
GFP	1282.06	GFP_I
GFP	1281.87	GFP_I
GFP	1278.72	GFP_I
GFP	1278.16	GFP_I
GFP	1277.71	GFP_I
GFP	1277.66	GFP_I
GFP	1276.25	GFP_I
GFP	1275.62	GFP_I
GFP	1272.5	GFP_I
GFP	1271.75	GFP_I
GFP	1269.54	GFP_I
GFP	1269.26	GFP_I
GFP	1269.19	GFP_I
GFP	1269.04	GFP_I
GFP	1268.67	GFP_I
GFP	1267.07	GFP_I
GFP	1266.28	GFP_I
GFP	1265.22	GFP_I
GFP	1264.97	GFP_I
GFP	1261.02	GFP_I
GFP	1260.17	GFP_I
GFP	1260.16	GFP_I
GFP	1259.59	GFP_I
GFP	1257.95	GFP_I
GFP	1256.75	GFP_I
GFP	1254.83	GFP_I
GFP	1253.88	GFP_I
GFP	1252.3	GFP_I
GFP	1246.7	GFP_I
GFP	1246.43	GFP_I
GFP	1243.54	GFP_I
GFP	1243.11	GFP_I
GFP	1242.5	GFP_I
GFP	1242.36	GFP_I
GFP	1242.28	GFP_I
GFP	1242.23	GFP_I
GFP	1241	GFP_I
GFP	1240.73	GFP_I
GFP	1240.16	GFP_I
GFP	1240.15	GFP_I
GFP	1238.96	GFP_I
GFP	1237.45	GFP_I
GFP	1237.26	GFP_I
GFP	1236.6	GFP_I
GFP	1235.63	GFP_I
GFP	1235.13	GFP_I
GFP	1234.69	GFP_I
GFP	1234.38	GFP_I
GFP	1232.44	GFP_I
GFP	1232.18	GFP_I
GFP	1232.01	GFP_I
GFP	1231.83	GFP_I
GFP	1231.5	GFP_I
GFP	1230.15	GFP_I
GFP	1229.67	GFP_I
GFP	1228.74	GFP_I
GFP	1228.55	GFP_I
GFP	1228.3	GFP_I
GFP	1228.04	GFP_I
GFP	1227.05	GFP_I
GFP	1226.02	GFP_I
GFP	1225.45	GFP_I
GFP	1225.39	GFP_I
GFP	1224.94	GFP_I
GFP	1221.79	GFP_I
GFP	1220.96	GFP_I
GFP	1219.81	GFP_I
GFP	1218.98	GFP_I
GFP	1218.73	GFP_I
GFP	1216.05	GFP_I
GFP	1215.91	GFP_I
GFP	1213.07	GFP_I
GFP	1212.86	GFP_I
GFP	1210	GFP_I
GFP	1209.66	GFP_I
GFP	1209.62	GFP_I
GFP	1209.17	GFP_I
GFP	1208.61	GFP_I
GFP	1208	GFP_I
GFP	1205.67	GFP_I
GFP	1205.15	GFP_I
GFP	1204.81	GFP_I
GFP	1204.7	GFP_I
GFP	1204.66	GFP_I
GFP	1203.83	GFP_I
GFP	1201.52	GFP_I
GFP	1200.27	GFP_I
GFP	1199.14	GFP_I
GFP	1199.03	GFP_I
GFP	1198.84	GFP_I
GFP	1197.18	GFP_I
GFP	1195.39	GFP_I
GFP	1193.53	GFP_I
GFP	1192.49	GFP_I
GFP	1191.52	GFP_I
GFP	1191.46	GFP_I
GFP	1191.34	GFP_I
GFP	1191.14	GFP_I
GFP	1191.11	GFP_I
GFP	1188.27	GFP_I
GFP	1187.46	GFP_I
GFP	1187.42	GFP_I
GFP	1186.86	GFP_I
GFP	1186.74	GFP_I
GFP	1185.22	GFP_I
GFP	1184.44	GFP_I
GFP	1182.73	GFP_I
GFP	1181.6	GFP_I
GFP	1180.18	GFP_I
GFP	1179.55	GFP_I
GFP	1178.9	GFP_I
GFP	1177.9	GFP_I
GFP	1176.26	GFP_I
GFP	1175.39	GFP_I
GFP	1175.15	GFP_I
GFP	1175.03	GFP_I
GFP	1175	GFP_I
GFP	1174.7	GFP_I
GFP	1171.81	GFP_I
GFP	1170.94	GFP_I
GFP	1169.82	GFP_I
GFP	1168.19	GFP_I
GFP	1164.86	GFP_I
GFP	1162.86	GFP_I
GFP	1162.38	GFP_I
GFP	1161.22	GFP_I
GFP	1160.03	GFP_I
GFP	1159.1	GFP_I
GFP	1158.32	GFP_I
GFP	1157.74	GFP_I
GFP	1153.19	GFP_I
GFP	1152.92	GFP_I
GFP	1152.86	GFP_I
GFP	1151.16	GFP_I
GFP	1150.22	GFP_I
GFP	1149.78	GFP_I
GFP	1148.12	GFP_I
GFP	1147.69	GFP_I
GFP	1146.72	GFP_I
GFP	1146.21	GFP_I
GFP	1146.18	GFP_I
GFP	1145.88	GFP_I
GFP	1145.82	GFP_I
GFP	1144.8	GFP_I
GFP	1144.27	GFP_I
GFP	1143.31	GFP_I
GFP	1142.82	GFP_I
GFP	1142.45	GFP_I
GFP	1141.98	GFP_I
GFP	1141.64	GFP_I
GFP	1140.36	GFP_I
GFP	1140.3	GFP_I
GFP	1139.84	GFP_I
GFP	1138.91	GFP_I
GFP	1137.67	GFP_I
GFP	1137.43	GFP_I
GFP	1136.94	GFP_I
GFP	1136.07	GFP_I
GFP	1135.52	GFP_I
GFP	1135.13	GFP_I
GFP	1134.38	GFP_I
GFP	1134.15	GFP_I
GFP	1130.26	GFP_I
GFP	1127.05	GFP_I
GFP	1126.17	GFP_I
GFP	1125.82	GFP_I
GFP	1125.58	GFP_I
GFP	1124.32	GFP_I
GFP	1123.4	GFP_I
GFP	1123.06	GFP_I
GFP	1119.01	GFP_I
GFP	1118.8	GFP_I
GFP	1118.71	GFP_I
GFP	1115.95	GFP_I
GFP	1113.47	GFP_I
GFP	1111.48	GFP_I
GFP	1111.28	GFP_I
GFP	1110.5	GFP_I
GFP	1108.03	GFP_I
GFP	1107.7	GFP_I
GFP	1107.41	GFP_I
GFP	1106.95	GFP_I
GFP	1106.61	GFP_I
GFP	1106.54	GFP_I
GFP	1106.41	GFP_I
GFP	1102.77	GFP_I
GFP	1101.63	GFP_I
GFP	1101.47	GFP_I
GFP	1101.39	GFP_I
GFP	1097.13	GFP_I
GFP	1097	GFP_I
GFP	1095.64	GFP_I
GFP	1093.61	GFP_I
GFP	1092.72	GFP_I
GFP	1092.15	GFP_I
GFP	1092.05	GFP_I
GFP	1090.89	GFP_I
GFP	1090.02	GFP_I
GFP	1089.46	GFP_I
GFP	1088.67	GFP_I
GFP	1088.45	GFP_I
GFP	1088.41	GFP_I
GFP	1088.21	GFP_I
GFP	1088.12	GFP_I
GFP	1087.86	GFP_I
GFP	1085.62	GFP_I
GFP	1082.75	GFP_I
GFP	1082.43	GFP_I
GFP	1082.43	GFP_I
GFP	1080.22	GFP_I
GFP	1079.76	GFP_I
GFP	1078.03	GFP_I
GFP	1077.9	GFP_I
GFP	1077.22	GFP_I
GFP	1076.17	GFP_I
GFP	1075.85	GFP_I
GFP	1075.48	GFP_I
GFP	1075.25	GFP_I
GFP	1073.71	GFP_I
GFP	1073.24	GFP_I
GFP	1073.11	GFP_I
GFP	1072.86	GFP_I
GFP	1072.5	GFP_I
GFP	1070.13	GFP_I
GFP	1067.4	GFP_I
GFP	1066.49	GFP_I
GFP	1065.27	GFP_I
GFP	1064.83	GFP_I
GFP	1063.79	GFP_I
GFP	1063.51	GFP_I
GFP	1062.77	GFP_I
GFP	1062.49	GFP_I
GFP	1062.42	GFP_I
GFP	1059.35	GFP_I
GFP	1058.23	GFP_I
GFP	1057.09	GFP_I
GFP	1055.54	GFP_I
GFP	1055.42	GFP_I
GFP	1051.94	GFP_I
GFP	1051.28	GFP_I
GFP	1050.46	GFP_I
GFP	1050.4	GFP_I
GFP	1049.47	GFP_I
GFP	1049.44	GFP_I
GFP	1048.22	GFP_I
GFP	1047.72	GFP_I
GFP	1047.46	GFP_I
GFP	1046.88	GFP_I
GFP	1046.59	GFP_I
GFP	1046.05	GFP_I
GFP	1045.69	GFP_I
GFP	1045.06	GFP_I
GFP	1043.75	GFP_I
GFP	1043.17	GFP_I
GFP	1042.15	GFP_I
GFP	1041.38	GFP_I
GFP	1041	GFP_I
GFP	1038.77	GFP_I
GFP	1038.37	GFP_I
GFP	1038.32	GFP_I
GFP	1034.57	GFP_I
GFP	1033.83	GFP_I
GFP	1033.36	GFP_I
GFP	1033.03	GFP_I
GFP	1032.72	GFP_I
GFP	1031.74	GFP_I
GFP	1031.7	GFP_I
GFP	1031.54	GFP_I
GFP	1028.27	GFP_I
GFP	1027.93	GFP_I
GFP	1026.61	GFP_I
GFP	1026.61	GFP_I
GFP	1026.5	GFP_I
GFP	1026.49	GFP_I
GFP	1025.59	GFP_I
GFP	1024.95	GFP_I
GFP	1023.73	GFP_I
GFP	841.419	GFP_II
GFP	1469.39	GFP_II
GFP	1016.97	GFP_II
GFP	1374.52	GFP_II
GFP	1326.03	GFP_II
GFP	1329.56	GFP_II
GFP	753.5	GFP_II
GFP	1622.36	GFP_II
GFP	1392.6	GFP_II
GFP	783.773	GFP_II
GFP	1821.71	GFP_II
GFP	1724.52	GFP_II
GFP	643.4	GFP_II
GFP	1813.5	GFP_II
GFP	1794.3	GFP_II
GFP	1269.92	GFP_II
GFP	1036.35	GFP_II
GFP	784.1	GFP_II
GFP	760.833	GFP_II
GFP	1282.13	GFP_II
GFP	858.875	GFP_II
GFP	899.255	GFP_II
GFP	768.082	GFP_II
GFP	1044.51	GFP_II
GFP	856.622	GFP_II
GFP	843.889	GFP_II
GFP	830.82	GFP_II
GFP	787.833	GFP_II
GFP	774.333	GFP_II
GFP	847.528	GFP_II
GFP	774.287	GFP_II
GFP	1044.14	GFP_II
GFP	1033.4	GFP_II
GFP	823.012	GFP_II
GFP	1010.83	GFP_II
GFP	895.815	GFP_II
GFP	934.365	GFP_II
GFP	785.083	GFP_II
GFP	968.898	GFP_II
GFP	828.231	GFP_II
GFP	787.753	GFP_II
GFP	903.281	GFP_II
GFP	939.889	GFP_II
GFP	938.853	GFP_II
GFP	857.049	GFP_II
GFP	1048.68	GFP_II
GFP	1071.79	GFP_II
GFP	897.011	GFP_II
GFP	928.651	GFP_II
GFP	867.135	GFP_II
GFP	760.667	GFP_II
GFP	942.344	GFP_II
GFP	862.709	GFP_II
GFP	967.338	GFP_II
GFP	832.237	GFP_II
GFP	1018.74	GFP_II
GFP	856.357	GFP_II
GFP	898.322	GFP_II
GFP	1153.07	GFP_II
GFP	796.319	GFP_II
GFP	879.734	GFP_II
GFP	1001.07	GFP_II
GFP	895.25	GFP_II
GFP	894.217	GFP_II
GFP	955.568	GFP_II
GFP	877.298	GFP_II
GFP	775.663	GFP_II
GFP	908.68	GFP_II
GFP	1038.79	GFP_II
GFP	962.354	GFP_II
GFP	855.2	GFP_II
GFP	929.66	GFP_II
GFP	1051.91	GFP_II
GFP	1009.93	GFP_II
GFP	859.551	GFP_II
GFP	807.541	GFP_II
GFP	801.375	GFP_II
GFP	792.294	GFP_II
GFP	800.842	GFP_II
GFP	909.944	GFP_II
GFP	799.277	GFP_II
GFP	1140.2	GFP_II
GFP	860.561	GFP_II
GFP	771.696	GFP_II
GFP	836.783	GFP_II
GFP	923.46	GFP_II
GFP	767.545	GFP_II
GFP	825.632	GFP_II
GFP	798.371	GFP_II
GFP	859.689	GFP_II
GFP	1023.09	GFP_II
GFP	833.447	GFP_II
GFP	879.457	GFP_II
GFP	923.727	GFP_II
GFP	842.57	GFP_II
GFP	842.779	GFP_II
GFP	884.692	GFP_II
GFP	808.443	GFP_II
GFP	908.288	GFP_II
GFP	909.139	GFP_II
GFP	914.871	GFP_II
GFP	1032.93	GFP_II
GFP	1299.43	GFP_II
GFP	1044.77	GFP_II
GFP	1101.68	GFP_II
GFP	859.5	GFP_II
GFP	977.603	GFP_II
GFP	916.172	GFP_II
GFP	899.424	GFP_II
GFP	1030.64	GFP_II
GFP	902.082	GFP_II
GFP	1185.66	GFP_II
GFP	1104.02	GFP_II
GFP	826.534	GFP_II
GFP	773.636	GFP_II
GFP	820.845	GFP_II
GFP	906.727	GFP_II
GFP	1042.52	GFP_II
GFP	849.304	GFP_II
GFP	779.2	GFP_II
GFP	807.654	GFP_II
GFP	816	GFP_II
GFP	1086.55	GFP_II
GFP	808.88	GFP_II
GFP	851.775	GFP_II
GFP	922.561	GFP_II
GFP	823.779	GFP_II
GFP	788.094	GFP_II
GFP	799.45	GFP_II
GFP	1032.12	GFP_II
GFP	921.24	GFP_II
GFP	1345.34	GFP_II
GFP	1301.18	GFP_II
GFP	782.583	GFP_II
GFP	1117.14	GFP_II
GFP	784.1	GFP_II
GFP	760.833	GFP_II
GFP	1282.13	GFP_II
GFP	858.875	GFP_II
GFP	899.255	GFP_II
GFP	768.082	GFP_II
GFP	1044.51	GFP_II
GFP	856.622	GFP_II
GFP	843.889	GFP_II
GFP	830.82	GFP_II
GFP	787.833	GFP_II
GFP	774.333	GFP_II
GFP	847.528	GFP_II
GFP	774.287	GFP_II
GFP	1044.14	GFP_II
GFP	1033.4	GFP_II
GFP	823.012	GFP_II
GFP	1010.83	GFP_II
GFP	895.815	GFP_II
GFP	934.365	GFP_II
GFP	785.083	GFP_II
GFP	968.898	GFP_II
GFP	828.231	GFP_II
GFP	787.753	GFP_II
GFP	903.281	GFP_II
GFP	939.889	GFP_II
GFP	938.853	GFP_II
GFP	857.049	GFP_II
GFP	1048.68	GFP_II
GFP	1071.79	GFP_II
GFP	897.011	GFP_II
GFP	928.651	GFP_II
GFP	867.135	GFP_II
GFP	760.667	GFP_II
GFP	942.344	GFP_II
GFP	862.709	GFP_II
GFP	967.338	GFP_II
GFP	832.237	GFP_II
GFP	1018.74	GFP_II
GFP	856.357	GFP_II
GFP	898.322	GFP_II
GFP	1153.07	GFP_II
GFP	796.319	GFP_II
GFP	879.734	GFP_II
GFP	1001.07	GFP_II
GFP	895.25	GFP_II
GFP	894.217	GFP_II
GFP	955.568	GFP_II
GFP	877.298	GFP_II
GFP	775.663	GFP_II
GFP	908.68	GFP_II
GFP	1038.79	GFP_II
GFP	962.354	GFP_II
GFP	855.2	GFP_II
GFP	929.66	GFP_II
GFP	1051.91	GFP_II
GFP	1009.93	GFP_II
GFP	859.551	GFP_II
GFP	807.541	GFP_II
GFP	801.375	GFP_II
GFP	792.294	GFP_II
GFP	800.842	GFP_II
GFP	909.944	GFP_II
GFP	799.277	GFP_II
GFP	1140.2	GFP_II
GFP	860.561	GFP_II
GFP	771.696	GFP_II
GFP	836.783	GFP_II
GFP	923.46	GFP_II
GFP	767.545	GFP_II
GFP	825.632	GFP_II
GFP	798.371	GFP_II
GFP	859.689	GFP_II
GFP	1023.09	GFP_II
GFP	833.447	GFP_II
GFP	879.457	GFP_II
GFP	923.727	GFP_II
GFP	842.57	GFP_II
GFP	842.779	GFP_II
GFP	884.692	GFP_II
GFP	808.443	GFP_II
GFP	908.288	GFP_II
GFP	909.139	GFP_II
GFP	914.871	GFP_II
GFP	1032.93	GFP_II
GFP	1299.43	GFP_II
GFP	1044.77	GFP_II
GFP	1101.68	GFP_II
GFP	859.5	GFP_II
GFP	977.603	GFP_II
GFP	916.172	GFP_II
GFP	899.424	GFP_II
GFP	1030.64	GFP_II
GFP	902.082	GFP_II
GFP	1185.66	GFP_II
GFP	1104.02	GFP_II
GFP	826.534	GFP_II
GFP	773.636	GFP_II
GFP	820.845	GFP_II
GFP	906.727	GFP_II
GFP	1042.52	GFP_II
GFP	849.304	GFP_II
GFP	779.2	GFP_II
GFP	807.654	GFP_II
GFP	816	GFP_II
GFP	1086.55	GFP_II
GFP	808.88	GFP_II
GFP	851.775	GFP_II
GFP	922.561	GFP_II
GFP	823.779	GFP_II
GFP	788.094	GFP_II
GFP	799.45	GFP_II
GFP	1032.12	GFP_II
GFP	921.24	GFP_II
GFP	1345.34	GFP_II
GFP	1301.18	GFP_II
GFP	782.583	GFP_II
GFP	1117.14	GFP_II
GFP	1665.82	GFP_II
GFP	1224.77	GFP_II
GFP	469.375	GFP_II
GFP	573.865	GFP_II
GFP	2416.87	GFP_II
GFP	1232.33	GFP_II
GFP	730.627	GFP_II
GFP	448.396	GFP_II
GFP	462.39	GFP_II
GFP	786.762	GFP_II
GFP	1506.4	GFP_II
GFP	1925.29	GFP_II
GFP	1371.62	GFP_II
GFP	869.489	GFP_II
GFP	875.821	GFP_II
GFP	1265.51	GFP_II
GFP	842.462	GFP_II
GFP	2106.19	GFP_II
GFP	1165.69	GFP_II
GFP	639.263	GFP_II
GFP	2362.46	GFP_II
GFP	1495.26	GFP_II
GFP	1317.92	GFP_II
GFP	751.485	GFP_II
GFP	832.539	GFP_II
GFP	594	GFP_II
GFP	1045.87	GFP_II
GFP	1493.88	GFP_II
GFP	852.792	GFP_II
GFP	1443.09	GFP_II
GFP	1817.53	GFP_II
GFP	1359.55	GFP_II
GFP	1882.36	GFP_II
GFP	651.481	GFP_II
GFP	2441.59	GFP_II
GFP	486.313	GFP_II
GFP	918.302	GFP_II
GFP	700.607	GFP_II
GFP	1502.7	GFP_II
GFP	606.572	GFP_II
GFP	1537	GFP_II
GFP	1379.63	GFP_II
GFP	1692.01	GFP_II
GFP	681.815	GFP_II
GFP	626.454	GFP_II
GFP	413.107	GFP_II
GFP	1693.33	GFP_II
GFP	834.962	GFP_II
GFP	505.485	GFP_II
GFP	762.442	GFP_II
GFP	782.469	GFP_II
GFP	1429.3	GFP_II
GFP	1262.66	GFP_II
GFP	1303.59	GFP_II
GFP	719.59	GFP_II
GFP	504.079	GFP_II
GFP	723.052	GFP_II
GFP	379.76	GFP_II
GFP	1638.93	GFP_II
GFP	1526.1	GFP_II
GFP	1174.83	GFP_II
GFP	475.676	GFP_II
GFP	1278.87	GFP_II
GFP	872.811	GFP_II
GFP	901.162	GFP_II
GFP	790.707	GFP_II
GFP	484.655	GFP_II
GFP	1075.5	GFP_II
GFP	575.9	GFP_II
GFP	504.034	GFP_II
GFP	584.371	GFP_II
GFP	1224.61	GFP_II
GFP	401.705	GFP_II
GFP	605.594	GFP_II
GFP	1519.28	GFP_II
GFP	1318.76	GFP_II
GFP	1271.05	GFP_II
GFP	898.971	GFP_II
GFP	584.406	GFP_II
GFP	952.095	GFP_II
GFP	548.417	GFP_II
GFP	845.484	GFP_II
GFP	530.167	GFP_II
GFP	388.24	GFP_II
GFP	877.092	GFP_II
GFP	1017.56	GFP_II
GFP	1218.01	GFP_II
GFP	911.955	GFP_II
GFP	954.391	GFP_II
GFP	445.107	GFP_II
GFP	787.755	GFP_II
GFP	773.13	GFP_II
GFP	1032.46	GFP_II
GFP	477.526	GFP_II
GFP	909.693	GFP_II
GFP	1307.4	GFP_II
GFP	614.165	GFP_II
GFP	919.094	GFP_II
GFP	363.659	GFP_II
GFP	268.974	GFP_II
GFP	1018.83	GFP_II
GFP	1519.96	GFP_II
GFP	584.966	GFP_II
GFP	1391.98	GFP_II
GFP	1456.79	GFP_II
GFP	2078.78	GFP_II
GFP	1040.56	GFP_II
GFP	2229.72	GFP_II
GFP	2390.56	GFP_II
GFP	784.339	GFP_II
GFP	1104.75	GFP_II
GFP	606.769	GFP_II
GFP	781.074	GFP_II
GFP	636.816	GFP_II
GFP	1065.63	GFP_II
GFP	830.5	GFP_II
GFP	1193.87	GFP_II
GFP	875.058	GFP_II
GFP	1131.74	GFP_II
GFP	1754.47	GFP_II
GFP	1112.54	GFP_II
GFP	1063.98	GFP_II
GFP	1244.05	GFP_II
GFP	2328.21	GFP_II
GFP	2330.2	GFP_II
GFP	1022.65	GFP_II
GFP	1117.02	GFP_II
GFP	1288.9	GFP_II
GFP	1511.33	GFP_II
GFP	1253.26	GFP_II
GFP	1530.25	GFP_II
GFP	1898.78	GFP_II
GFP	494	GFP_II
GFP	625.877	GFP_II
GFP	510.241	GFP_II
GFP	770.587	GFP_II
GFP	579.913	GFP_II
GFP	457.761	GFP_II
GFP	639.909	GFP_II
GFP	503.107	GFP_II
GFP	949	GFP_II
GFP	1816.07	GFP_II
GFP	638.545	GFP_II
GFP	450.267	GFP_II
GFP	2107.37	GFP_II
GFP	690.121	GFP_II
GFP	704.111	GFP_II
GFP	428.394	GFP_II
GFP	1355.39	GFP_II
GFP	658.462	GFP_II
GFP	614.714	GFP_II
GFP	1399.34	GFP_II
GFP	1178.93	GFP_II
GFP	603.333	GFP_II
GFP	357.154	GFP_II
GFP	385.696	GFP_II
GFP	648.127	GFP_II
GFP	1421.08	GFP_II
GFP	624.548	GFP_II
GFP	448.728	GFP_II
GFP	466.275	GFP_II
GFP	465.018	GFP_II
GFP	420.809	GFP_II
GFP	611.069	GFP_II
GFP	555.039	GFP_II
GFP	1289.24	GFP_II
GFP	333.531	GFP_II
GFP	597.669	GFP_II
GFP	566.271	GFP_II
GFP	606.974	GFP_II
GFP	679.669	GFP_II
GFP	345.384	GFP_II
GFP	445.754	GFP_II
GFP	456.133	GFP_II
GFP	394.016	GFP_II
GFP	390.25	GFP_II
GFP	491.124	GFP_II
GFP	316.389	GFP_II
GFP	379.563	GFP_II
GFP	458.385	GFP_II
GFP	594.266	GFP_II
GFP	456.885	GFP_II
GFP	463.444	GFP_II
GFP	464.96	GFP_II
GFP	362.663	GFP_II
GFP	606.715	GFP_II
GFP	393.289	GFP_II
GFP	338.369	GFP_II
GFP	844.205	GFP_II
GFP	478.048	GFP_II
GFP	664.991	GFP_II
GFP	562.612	GFP_II
GFP	448.39	GFP_II
GFP	389.546	GFP_II
GFP	1237.23	GFP_II
GFP	641.402	GFP_II
GFP	593.069	GFP_II
GFP	676.767	GFP_II
GFP	448.605	GFP_II
GFP	394.563	GFP_II
GFP	454.984	GFP_II
GFP	996.403	GFP_II
GFP	390.548	GFP_II
GFP	422.326	GFP_II
GFP	561.11	GFP_II
GFP	546.034	GFP_II
GFP	579.824	GFP_II
GFP	1218.94	GFP_II
GFP	582.25	GFP_II
GFP	456.493	GFP_II
GFP	564.635	GFP_II
GFP	538.281	GFP_II
GFP	435.496	GFP_II
GFP	399.932	GFP_II
GFP	471.45	GFP_II
GFP	679.4	GFP_II
GFP	493.443	GFP_II
GFP	527.872	GFP_II
GFP	432.367	GFP_II
GFP	713.393	GFP_II
GFP	499.677	GFP_II
GFP	659.154	GFP_II
GFP	355.567	GFP_II
GFP	615.357	GFP_II
GFP	1112.97	GFP_II
GFP	725.955	GFP_II
GFP	954.93	GFP_II
GFP	555.167	GFP_II
GFP	699.387	GFP_II
GFP	714.801	GFP_II
GFP	755.76	GFP_II
GFP	460.487	GFP_II
GFP	692.133	GFP_II
GFP	803.862	GFP_II
GFP	1056.02	GFP_II
GFP	576.71	GFP_II
GFP	928.254	GFP_II
GFP	682.58	GFP_II
GFP	646.739	GFP_II
GFP	558.351	GFP_II
GFP	1492.48	GFP_II
GFP	2278.41	GFP_II
GFP	1275.17	GFP_II
GFP	929.652	GFP_II
GFP	2127.55	GFP_II
GFP	3023.16	GFP_II
GFP	2167.79	GFP_II
GFP	1723.45	GFP_II
GFP	1958.84	GFP_II
GFP	1723.84	GFP_II
GFP	1024.26	GFP_II
GFP	1631	GFP_II
GFP	2106.37	GFP_II
GFP	1444.21	GFP_II
GFP	1143.98	GFP_II
GFP	1702.44	GFP_II
GFP	1901.88	GFP_II
GFP	2396.45	GFP_II
GFP	2163.78	GFP_II
GFP	2370.31	GFP_II
GFP	1915.06	GFP_II
GFP	2625.15	GFP_II
GFP	1696.92	GFP_II
GFP	2210.7	GFP_II
GFP	2224	GFP_II
GFP	2885.05	GFP_II
GFP	1774.72	GFP_II
GFP	2554.33	GFP_II
GFP	2804.48	GFP_II
GFP	1853.31	GFP_II
GFP	2182.21	GFP_II
GFP	2073.26	GFP_II
GFP	1763.46	GFP_II
GFP	2013.67	GFP_II
GFP	2712.62	GFP_II
GFP	813.077	GFP_II
GFP	1828.98	GFP_II
GFP	723.573	GFP_II
GFP	803.229	GFP_II
GFP	1337.81	GFP_II
GFP	1329.85	GFP_II
GFP	1098	GFP_II
GFP	1488.31	GFP_II
GFP	832.621	GFP_II
GFP	1463.23	GFP_II
GFP	2293.55	GFP_II
GFP	902.75	GFP_II
GFP	2208.44	GFP_II
GFP	2635.8	GFP_II
GFP	1426.45	GFP_II
GFP	1435.2	GFP_II
GFP	1812.56	GFP_II
GFP	1942.68	GFP_II
GFP	2361.37	GFP_II
GFP	1661.57	GFP_II
GFP	799.341	GFP_II
GFP	957.929	GFP_II
GFP	945	GFP_II
GFP	631.12	GFP_II
GFP	988.882	GFP_II
GFP	1113.41	GFP_II
GFP	1391.82	GFP_II
GFP	2452.26	GFP_II
GFP	1623.31	GFP_II
GFP	1861.63	GFP_II
GFP	1714.36	GFP_II
GFP	1947.29	GFP_II
GFP	2734.79	GFP_II
GFP	1846.76	GFP_II
GFP	1059.76	GFP_II
GFP	2754.34	GFP_II
GFP	1482.77	GFP_II
GFP	2643.99	GFP_II
GFP	1213.62	GFP_II
GFP	2848.35	GFP_II
GFP	1938.9	GFP_II
GFP	2082.24	GFP_II
GFP	1788.52	GFP_II
GFP	2383.64	GFP_II
GFP	1923.79	GFP_II
GFP	2115.41	GFP_II
GFP	1676.65	GFP_II
GFP	1195.2	GFP_II
GFP	1370.33	GFP_II
GFP	2431.04	GFP_II
GFP	2488.61	GFP_II
GFP	973.506	GFP_II
GFP	2941.8	GFP_II
GFP	2682.2	GFP_II
GFP	1674.61	GFP_II
GFP	1232.52	GFP_II
GFP	1191.72	GFP_II
GFP	957.252	GFP_II
GFP	1109.57	GFP_II
GFP	1334.27	GFP_II
GFP	1826.31	GFP_II
GFP	1027.56	GFP_II
GFP	960.526	GFP_II
GFP	1411.08	GFP_II
GFP	1222.84	GFP_II
GFP	857.031	GFP_II
GFP	833.617	GFP_II
GFP	738.433	GFP_II
GFP	1498.71	GFP_II
GFP	761.947	GFP_II
GFP	747.015	GFP_II
GFP	1166.94	GFP_II
GFP	560.463	GFP_II
GFP	640.093	GFP_II
GFP	1022.42	GFP_II
GFP	1029.63	GFP_II
GFP	815.105	GFP_II
GFP	513.615	GFP_II
GFP	1061.79	GFP_II
GFP	1011	GFP_II
GFP	969.513	GFP_II
GFP	978.673	GFP_II
GFP	789.686	GFP_II
GFP	849.286	GFP_II
GFP	367.12	GFP_II
GFP	751.976	GFP_II
GFP	1316.99	GFP_II
GFP	888.75	GFP_II
GFP	380.923	GFP_II
GFP	998.639	GFP_II
GFP	865.444	GFP_II
GFP	1144.63	GFP_II
GFP	1107.9	GFP_II
GFP	676.4	GFP_II
GFP	1460.52	GFP_II
GFP	619.289	GFP_II
GFP	707.901	GFP_II
GFP	381.206	GFP_II
GFP	553.893	GFP_II
GFP	774.213	GFP_II
GFP	1351.56	GFP_II
GFP	605.4	GFP_II
GFP	677.235	GFP_II
GFP	487.038	GFP_II
GFP	468.273	GFP_II
GFP	920.439	GFP_II
GFP	657.028	GFP_II
GFP	566.222	GFP_II
GFP	430.846	GFP_II
GFP	594.615	GFP_II
GFP	584.439	GFP_II
GFP	952.212	GFP_II
GFP	790.921	GFP_II
GFP	795.077	GFP_II
GFP	414	GFP_II
GFP	575.875	GFP_II
GFP	606.156	GFP_II
GFP	349.857	GFP_II
GFP	2117.15	GFP_II
GFP	563.476	GFP_II
GFP	521.854	GFP_II
GFP	444.549	GFP_II
GFP	745	GFP_II
GFP	635.099	GFP_II
GFP	420.776	GFP_II
GFP	564.229	GFP_II
GFP	490.957	GFP_II
GFP	583.801	GFP_II
GFP	425.217	GFP_II
GFP	527.273	GFP_II
GFP	399.45	GFP_II
GFP	547.615	GFP_II
GFP	524.313	GFP_II
GFP	500.246	GFP_II
GFP	197.455	GFP_II
GFP	390.962	GFP_II
GFP	887.077	GFP_II
GFP	699.13	GFP_II
GFP	294.28	GFP_II
GFP	469.615	GFP_II
GFP	336.933	GFP_II
GFP	263.138	GFP_II
GFP	468.095	GFP_II
GFP	1512.35	GFP_II
GFP	437.65	GFP_II
GFP	828.222	GFP_II
GFP	539.191	GFP_II
GFP	66.725	GFP_II
GFP	362.411	GFP_II
GFP	1039.54	GFP_II
GFP	900.667	GFP_II
GFP	350.698	GFP_II
GFP	949.389	GFP_II
GFP	1143.58	GFP_II
GFP	758.007	GFP_II
GFP	654.031	GFP_II
GFP	650.857	GFP_II
GFP	783.086	GFP_II
GFP	785.575	GFP_II
GFP	794.804	GFP_II
GFP	430.96	GFP_II
GFP	789.603	GFP_II
GFP	475.449	GFP_II
GFP	798.712	GFP_II
GFP	835	GFP_II
GFP	767.115	GFP_II
GFP	613.788	GFP_II
GFP	557.915	GFP_II
GFP	767.818	GFP_II
GFP	1475.82	GFP_II
GFP	731.165	GFP_II
GFP	607.636	GFP_II
GFP	1719.53	GFP_II
GFP	1000.18	GFP_II
GFP	982.863	GFP_II
GFP	1091.02	GFP_II
GFP	687.043	GFP_II
GFP	754.063	GFP_II
GFP	662.381	GFP_II
GFP	749.34	GFP_II
GFP	981.419	GFP_II
GFP	743.75	GFP_II
GFP	647.788	GFP_II
GFP	677.8	GFP_II
GFP	1006.48	GFP_II
GFP	919.812	GFP_II
GFP	622.783	GFP_II
GFP	846.246	GFP_II
GFP	514.5	GFP_II
GFP	1114.27	GFP_II
GFP	726.209	GFP_II
GFP	747.171	GFP_II
GFP	832.902	GFP_II
GFP	521	GFP_II
GFP	527.571	GFP_II
GFP	1509.04	GFP_II
GFP	1402.17	GFP_II
GFP	483	GFP_II
GFP	860.757	GFP_II
GFP	2046.55	GFP_II
GFP	1242.28	GFP_II
GFP	946.558	GFP_II
GFP	976.65	GFP_II
GFP	2349.58	GFP_II
GFP	1745.31	GFP_II
GFP	2836.38	GFP_II
GFP	2975.82	GFP_II
GFP	2740.18	GFP_II
GFP	2761.58	GFP_II
GFP	3005.14	GFP_II
GFP	2280.05	GFP_II
GFP	2957.5	GFP_II
GFP	3017.29	GFP_II
GFP	2852.96	GFP_II
GFP	2724.42	GFP_II
GFP	2894.65	GFP_II
GFP	2130.35	GFP_II
GFP	2321.93	GFP_II
GFP	1285.67	GFP_II
GFP	2198	GFP_II
GFP	2136.12	GFP_II
GFP	1507.42	GFP_II
GFP	1118.06	GFP_II
GFP	2379.02	GFP_II
GFP	2570.51	GFP_II
GFP	1324.14	GFP_II
GFP	2335.88	GFP_II
GFP	2990.24	GFP_II
GFP	2443.4	GFP_II
GFP	2270.82	GFP_II
GFP	2335.2	GFP_II
GFP	1927.2	GFP_II
GFP	1420.21	GFP_II
GFP	2707.07	GFP_II
GFP	1891.49	GFP_II
GFP	1985.8	GFP_II
GFP	2329.32	GFP_II
GFP	2134.32	GFP_II
GFP	857.99	GFP_II
GFP	2257.7	GFP_II
GFP	1557.13	GFP_II
GFP	2621.57	GFP_II
GFP	1940.7	GFP_II
GFP	1284.74	GFP_II
GFP	1456.54	GFP_II
GFP	2548.17	GFP_II
GFP	2530.13	GFP_II
GFP	1462.77	GFP_II
GFP	2375.33	GFP_II
GFP	2362.95	GFP_II
GFP	2413.72	GFP_II
GFP	769.414	GFP_II
GFP	829.182	GFP_II
GFP	1923.26	GFP_II
GFP	2623	GFP_II
GFP	1334.61	GFP_II
GFP	692.113	GFP_II
GFP	502.84	GFP_II
GFP	670.315	GFP_II
GFP	1412.8	GFP_II
GFP	1416.26	GFP_II
GFP	958.12	GFP_II
GFP	619.787	GFP_II
GFP	2160.28	GFP_II
GFP	508.455	GFP_II
GFP	1852.6	GFP_II
GFP	1403.96	GFP_II
GFP	2412.55	GFP_II
GFP	1701.32	GFP_II
GFP	1934.23	GFP_II
GFP	1931.09	GFP_II
GFP	2128.17	GFP_II
GFP	2716.26	GFP_II
GFP	3019.63	GFP_II
GFP	2608.25	GFP_II
GFP	1377.29	GFP_II
GFP	1346.86	GFP_II
GFP	1684.27	GFP_II
GFP	1165.63	GFP_II
GFP	928.941	GFP_II
GFP	2252.91	GFP_II
GFP	1601.3	GFP_II
GFP	804.821	GFP_II
GFP	1175.52	GFP_II
GFP	1176.93	GFP_II
GFP	1845.05	GFP_II
GFP	1101.32	GFP_II
GFP	1345.58	GFP_II
GFP	2288.84	GFP_II
GFP	1507.63	GFP_II
GFP	1503.74	GFP_II
GFP	1845.33	GFP_II
GFP	1338.68	GFP_II
GFP	2438.2	GFP_II
GFP	1795.06	GFP_II
GFP	1990.95	GFP_II
GFP	1086.26	GFP_II
GFP	1875.72	GFP_II
GFP	1761.2	GFP_II
GFP	2551.35	GFP_II
GFP	2275.35	GFP_II
GFP	1546.46	GFP_II
GFP	2783.64	GFP_II
GFP	1530.66	GFP_II
GFP	476.306	GFP_II
GFP	601.727	GFP_II
GFP	508.578	GFP_II
GFP	547.703	GFP_II
GFP	823.66	GFP_II
GFP	1239.13	GFP_II
GFP	942.43	GFP_II
GFP	1009.17	GFP_II
GFP	1220.43	GFP_II
GFP	1172.07	GFP_II
GFP	829.435	GFP_II
GFP	991.766	GFP_II
GFP	970.277	GFP_II
GFP	646.52	GFP_II
GFP	1806.62	GFP_II
GFP	2330.95	GFP_II
GFP	945.415	GFP_II
GFP	1609.1	GFP_II
GFP	1482.23	GFP_II
GFP	2247.19	GFP_II
GFP	2205.79	GFP_II
GFP	1632.43	GFP_II
GFP	1412.99	GFP_II
GFP	1465.72	GFP_II
GFP	1546.55	GFP_II
GFP	959.947	GFP_II
GFP	952.265	GFP_II
GFP	1232.56	GFP_II
GFP	526.148	GFP_II
GFP	1063.57	GFP_II
GFP	634.49	GFP_II
GFP	1542.07	GFP_II
GFP	1338.97	GFP_II
GFP	1889.88	GFP_II
GFP	472.143	GFP_II
GFP	723.333	GFP_II
GFP	838.87	GFP_II
GFP	1509.76	GFP_II
GFP	1349	GFP_II
GFP	1055.67	GFP_II
GFP	1364.58	GFP_II
GFP	1357.45	GFP_II
GFP	783.25	GFP_II
GFP	1479.7	GFP_II
GFP	849.829	GFP_II
GFP	1483.08	GFP_II
GFP	1191.93	GFP_II
GFP	881.253	GFP_II
GFP	1777.26	GFP_II
GFP	2643.12	GFP_II
GFP	745.288	GFP_II
GFP	1779.54	GFP_II
GFP	1436.44	GFP_II
GFP	1277.75	GFP_II
GFP	1052.72	GFP_II
GFP	946.467	GFP_II
GFP	1199.1	GFP_II
GFP	1560.9	GFP_II
GFP	1169.67	GFP_II
GFP	1258.82	GFP_II
GFP	2596.29	GFP_II
GFP	2507.14	GFP_II
GFP	1308.69	GFP_II
GFP	1830.42	GFP_II
GFP	1741.59	GFP_II
GFP	2442.15	GFP_II
GFP	1861.88	GFP_II
GFP	2076.35	GFP_II
GFP	2753.91	GFP_II
GFP	1314.47	GFP_II
GFP	668.278	GFP_II
GFP	1839.09	GFP_II
GFP	1854.22	GFP_II
GFP	535.788	GFP_II
GFP	662.188	GFP_II
GFP	738.717	GFP_II
GFP	962.043	GFP_II
GFP	1028.65	GFP_II
GFP	1772.13	GFP_II
GFP	2280.62	GFP_II
GFP	1981.46	GFP_II
GFP	711.875	GFP_II
GFP	630.868	GFP_II
GFP	1783.11	GFP_II
GFP	1366.58	GFP_II
GFP	2208.8	GFP_II
GFP	1759.69	GFP_II
GFP	2478	GFP_II
GFP	1547.01	GFP_II
GFP	2239.47	GFP_II
GFP	1725.44	GFP_II
GFP	2204.59	GFP_II
GFP	2189.14	GFP_II
GFP	1632.15	GFP_II
GFP	2712.76	GFP_II
GFP	2201.35	GFP_II
GFP	2323.44	GFP_II
GFP	1745	GFP_II
GFP	2629.38	GFP_II
GFP	890.202	GFP_II
GFP	1203.7	GFP_II
GFP	1174.1	GFP_II
GFP	846.528	GFP_II
GFP	1038.24	GFP_II
GFP	1269.76	GFP_II
GFP	377.886	GFP_II
GFP	1124.91	GFP_II
GFP	1363.29	GFP_II
GFP	1719.33	GFP_II
GFP	1624.93	GFP_II
GFP	2082.75	GFP_II
GFP	1139.55	GFP_II
GFP	323.277	GFP_II
GFP	1155.53	GFP_II
GFP	660.115	GFP_II
GFP	638.211	GFP_II
GFP	1212.39	GFP_II
GFP	587.357	GFP_II
GFP	918.706	GFP_II
GFP	1410.39	GFP_II
GFP	852.784	GFP_II
GFP	922.362	GFP_II
GFP	1289.92	GFP_II
GFP	1643.98	GFP_II
GFP	736.86	GFP_II
GFP	1191.77	GFP_II
GFP	770.357	GFP_II
GFP	272.8	GFP_II
GFP	883.062	GFP_II
GFP	770.094	GFP_II
GFP	536.661	GFP_II
GFP	225.15	GFP_II
GFP	711.548	GFP_II
GFP	1395.17	GFP_II
GFP	726.23	GFP_II
GFP	506.869	GFP_II
GFP	778.6	GFP_II
GFP	768.161	GFP_II
GFP	937.329	GFP_II
GFP	646.129	GFP_II
GFP	862.307	GFP_II
GFP	687.087	GFP_II
GFP	588.1	GFP_II
GFP	703.275	GFP_II
GFP	1370.01	GFP_II
GFP	839.053	GFP_II
GFP	1382.08	GFP_II
GFP	752.317	GFP_II
GFP	1220.12	GFP_II
GFP	726.617	GFP_II
GFP	1012.91	GFP_II
GFP	1291.54	GFP_II
GFP	1245.79	GFP_II
GFP	1117.84	GFP_II
GFP	972.031	GFP_II
GFP	1159.36	GFP_II
GFP	1481.27	GFP_II
GFP	611.857	GFP_II
GFP	813.804	GFP_II
GFP	654.792	GFP_II
GFP	998.844	GFP_II
GFP	940.969	GFP_II
GFP	1093.1	GFP_II
GFP	2081.17	GFP_II
GFP	684.561	GFP_II
GFP	1270.79	GFP_II
GFP	1907.5	GFP_II
GFP	991.908	GFP_II
GFP	833.918	GFP_II
GFP	1099.73	GFP_II
GFP	831.801	GFP_II
GFP	1543.45	GFP_II
GFP	1689.94	GFP_II
GFP	738.733	GFP_II
GFP	1027.43	GFP_II
GFP	672.266	GFP_II
GFP	1214.5	GFP_II
GFP	746.694	GFP_II
GFP	1727.78	GFP_II
GFP	1721.94	GFP_II
GFP	991.185	GFP_II
GFP	685.318	GFP_II
GFP	1629.57	GFP_II
GFP	820.097	GFP_II
GFP	1236.24	GFP_II
GFP	1031.73	GFP_II
GFP	948.036	GFP_II
GFP	1118.62	GFP_II
GFP	760.995	GFP_II
GFP	698.278	GFP_II
GFP	1068.37	GFP_II
GFP	1239.94	GFP_II
GFP	866.111	GFP_II
GFP	822.551	GFP_II
GFP	1077.16	GFP_II
GFP	1161.28	GFP_II
GFP	1179.28	GFP_II
GFP	761.455	GFP_II
GFP	1298.88	GFP_II
GFP	759.486	GFP_II
GFP	601.453	GFP_II
GFP	1581.44	GFP_II
GFP	826.036	GFP_II
GFP	582.136	GFP_II
GFP	756.6	GFP_II
GFP	810.36	GFP_II
GFP	214.382	GFP_II
GFP	1170.89	GFP_II
GFP	1796.25	GFP_II
GFP	835.723	GFP_II
GFP	1335.33	GFP_II
GFP	1315.7	GFP_II
GFP	1274.42	GFP_II
GFP	1114.86	GFP_II
GFP	1342.62	GFP_II
GFP	1328.36	GFP_II
GFP	616.82	GFP_II
GFP	2508.4	GFP_II
GFP	1425.07	GFP_II
GFP	1085.44	GFP_II
GFP	1950.96	GFP_II
GFP	628.647	GFP_II
GFP	2025.34	GFP_II
GFP	755.551	GFP_II
GFP	1731.96	GFP_II
GFP	1077.56	GFP_II
GFP	571.179	GFP_II
GFP	650.069	GFP_II
GFP	1305.94	GFP_II
GFP	1198.48	GFP_II
GFP	2373.17	GFP_II
GFP	940.246	GFP_II
GFP	2383.65	GFP_II
GFP	1794.41	GFP_II
GFP	1314.08	GFP_II
GFP	550.294	GFP_II
GFP	1549.28	GFP_II
GFP	1256.74	GFP_II
GFP	1598.64	GFP_II
GFP	2441.59	GFP_II
GFP	669.404	GFP_II
GFP	955.909	GFP_II
GFP	1391.87	GFP_II
GFP	624.659	GFP_II
GFP	2213.22	GFP_II
GFP	748.786	GFP_II
GFP	599.364	GFP_II
GFP	1197.27	GFP_II
GFP	2177.77	GFP_II
GFP	1493.59	GFP_II
GFP	1376.36	GFP_II
GFP	1119.7	GFP_II
GFP	1085.77	GFP_II
GFP	2001.94	GFP_II
GFP	1118.79	GFP_II
GFP	1334.77	GFP_II
GFP	1534.24	GFP_II
GFP	1311.3	GFP_II
GFP	1822.13	GFP_II
GFP	1438.77	GFP_II
GFP	1173.85	GFP_II
GFP	1140.89	GFP_II
GFP	712.067	GFP_II
GFP	1557.95	GFP_II
GFP	861.25	GFP_II
GFP	1345.72	GFP_II
GFP	853.531	GFP_II
GFP	1215.52	GFP_II
GFP	1442.24	GFP_II
GFP	1806.42	GFP_II
GFP	1335.58	GFP_II
GFP	1758.47	GFP_II
GFP	2198.54	GFP_II
GFP	1788.62	GFP_II
GFP	1861.83	GFP_II
GFP	1292.16	GFP_II
GFP	1248.56	GFP_II
GFP	1189.85	GFP_II
GFP	543.661	GFP_II
GFP	1474.1	GFP_II
GFP	1287.81	GFP_II
GFP	811.127	GFP_II
GFP	558.385	GFP_II
GFP	1464.03	GFP_II
GFP	1154.89	GFP_II
GFP	1223.9	GFP_II
GFP	1234.71	GFP_II
GFP	1020.75	GFP_II
[truncated: 3,991 more rows]

## Sheet: Figure_4E
Gapmer	MajSat - biological replicate I	MajSat - biological replicate II	LINE - biological replicate I	LINE - biological replicate II
GFP	3.70635	2.6381	2.42839	1.30586
MS	6.67673	5.95871	2.00694	1.49485

## Sheet: Figure 4F
Gapmer	Number	Location	Image
GFP	2	Between	GFP_0
GFP	1	Between	GFP_0
GFP	1	Between	GFP_1
GFP	2	Between	GFP_1
GFP	1	Between	GFP_1
GFP	3	Between	GFP_2
GFP	2	Between	GFP_2
GFP	3	Between	GFP_3
GFP	2	Between	GFP_3
GFP	2	Between	GFP_4
GFP	2	Between	GFP_4
GFP	2	Between	GFP_6
GFP	3	Between	GFP_7
GFP	2	Between	GFP_7
GFP	2	Between	GFP_7
GFP	3	Between	GFP_7
GFP	2	Between	GFP_8
GFP	3	Between	GFP_8
GFP	2	Between	GFP_8
GFP	1	Between	GFP_8
GFP	2	Between	GFP_8
GFP	1	Between	GFP_9
GFP	1	Between	GFP_9
GFP	2	Between	GFP_9
GFP	3	Between	GFP_9
GFP	3	Between	GFP_10
GFP	1	Between	GFP_10
GFP	1	Between	GFP_10
GFP	2	Between	GFP_10
GFP	2	Between	GFP_11
GFP	2	Between	GFP_11
GFP	1	Between	GFP_11
GFP	2	Between	GFP_11
GFP	1	Border	GFP_0
GFP	4	Border	GFP_0
GFP	2	Border	GFP_0
GFP	3	Border	GFP_0
GFP	2	Border	GFP_0
GFP	4	Border	GFP_1
GFP	6	Border	GFP_1
GFP	3	Border	GFP_1
GFP	4	Border	GFP_2
GFP	4	Border	GFP_2
GFP	5	Border	GFP_2
GFP	3	Border	GFP_2
GFP	2	Border	GFP_2
GFP	3	Border	GFP_2
GFP	2	Border	GFP_3
GFP	3	Border	GFP_3
GFP	5	Border	GFP_3
GFP	5	Border	GFP_3
GFP	8	Border	GFP_4
GFP	5	Border	GFP_4
GFP	7	Border	GFP_4
GFP	6	Border	GFP_4
GFP	3	Border	GFP_4
GFP	5	Border	GFP_6
GFP	3	Border	GFP_6
GFP	2	Border	GFP_6
GFP	3	Border	GFP_6
GFP	3	Border	GFP_6
GFP	4	Border	GFP_6
GFP	3	Border	GFP_7
GFP	6	Border	GFP_7
GFP	4	Border	GFP_7
GFP	5	Border	GFP_7
GFP	5	Border	GFP_7
GFP	4	Border	GFP_7
GFP	3	Border	GFP_7
GFP	3	Border	GFP_8
GFP	2	Border	GFP_8
GFP	3	Border	GFP_8
GFP	2	Border	GFP_8
GFP	2	Border	GFP_8
GFP	4	Border	GFP_9
GFP	2	Border	GFP_9
GFP	3	Border	GFP_9
GFP	5	Border	GFP_9
GFP	4	Border	GFP_9
GFP	3	Border	GFP_10
GFP	2	Border	GFP_10
GFP	4	Border	GFP_10
GFP	3	Border	GFP_10
GFP	4	Border	GFP_10
GFP	3	Border	GFP_10
GFP	3	Border	GFP_11
GFP	4	Border	GFP_11
GFP	3	Border	GFP_11
GFP	5	Border	GFP_11
GFP	3	Border	GFP_11
GFP	4	Border	GFP_11
GFP	1	Within	GFP_1
GFP	2	Within	GFP_1
GFP	2	Within	GFP_2
GFP	1	Within	GFP_3
GFP	3	Within	GFP_3
GFP	1	Within	GFP_3
GFP	1	Within	GFP_4
GFP	2	Within	GFP_4
GFP	1	Within	GFP_4
GFP	1	Within	GFP_4
GFP	2	Within	GFP_6
GFP	2	Within	GFP_7
GFP	3	Within	GFP_7
GFP	3	Within	GFP_7
GFP	3	Within	GFP_7
GFP	2	Within	GFP_7
GFP	2	Within	GFP_8
GFP	1	Within	GFP_8
GFP	2	Within	GFP_9
GFP	2	Within	GFP_9
GFP	1	Within	GFP_9
GFP	2	Within	GFP_9
GFP	3	Within	GFP_9
GFP	1	Within	GFP_9
GFP	2	Within	GFP_10
GFP	2	Within	GFP_10
GFP	1	Within	GFP_10
GFP	2	Within	GFP_11
GFP	1	Within	GFP_11
GFP	2	Within	GFP_11
GFP	1	Within	GFP_11
GFP	2	Within	GFP_11
MSR	1	Between	MSR_4
MSR	3	Border	MSR_0
MSR	1	Border	MSR_0
MSR	1	Border	MSR_1
MSR	5	Border	MSR_1
MSR	2	Border	MSR_1
MSR	2	Border	MSR_2
MSR	4	Border	MSR_2
MSR	1	Border	MSR_2
MSR	1	Border	MSR_3
MSR	3	Border	MSR_3
MSR	1	Border	MSR_3
MSR	2	Border	MSR_3
MSR	4	Border	MSR_3
MSR	3	Border	MSR_3
MSR	4	Border	MSR_4
MSR	2	Border	MSR_4
MSR	3	Border	MSR_4
MSR	3	Border	MSR_5
MSR	2	Border	MSR_5
MSR	1	Border	MSR_6
MSR	2	Border	MSR_6
MSR	3	Border	MSR_6
MSR	2	Border	MSR_6
MSR	0	N	MSR_6
MSR	0	N	MSR_6
MSR	0	N	MSR_6
MSR	0	N	MSR_6
MSR	0	N	MSR_6
MSR	0	N	MSR_6
MSR	0	N	MSR_6
MSR	0	N	MSR_6
MSR	0	N	MSR_6
MSR	0	N	MSR_5
MSR	0	N	MSR_5
MSR	0	N	MSR_5
MSR	0	N	MSR_5
MSR	0	N	MSR_5
MSR	0	N	MSR_5
MSR	0	N	MSR_5
MSR	0	N	MSR_5
MSR	0	N	MSR_5
MSR	0	N	MSR_5
MSR	0	N	MSR_5
MSR	0	N	MSR_5
MSR	0	N	MSR_5
MSR	0	N	MSR_5
MSR	0	N	MSR_5
MSR	0	N	MSR_5
MSR	0	N	MSR_5
MSR	0	N	MSR_5
MSR	0	N	MSR_5
MSR	0	N	MSR_5
MSR	0	N	MSR_4
MSR	0	N	MSR_4
MSR	0	N	MSR_4
MSR	0	N	MSR_4
MSR	0	N	MSR_4
MSR	0	N	MSR_4
MSR	0	N	MSR_4
MSR	0	N	MSR_4
MSR	0	N	MSR_4
MSR	0	N	MSR_4
MSR	0	N	MSR_3
MSR	0	N	MSR_3
MSR	0	N	MSR_3
MSR	0	N	MSR_3
MSR	0	N	MSR_3
MSR	0	N	MSR_3
MSR	0	N	MSR_3
MSR	0	N	MSR_3
MSR	0	N	MSR_3
MSR	0	N	MSR_3
MSR	0	N	MSR_3
MSR	0	N	MSR_3
MSR	0	N	MSR_3
MSR	0	N	MSR_3
MSR	0	N	MSR_3
MSR	0	N	MSR_3
MSR	0	N	MSR_3
MSR	0	N	MSR_2
MSR	0	N	MSR_2
MSR	0	N	MSR_2
MSR	0	N	MSR_2
MSR	0	N	MSR_2
MSR	0	N	MSR_2
MSR	0	N	MSR_2
MSR	0	N	MSR_2
MSR	0	N	MSR_2
MSR	0	N	MSR_2
MSR	0	N	MSR_2
MSR	0	N	MSR_2
MSR	0	N	MSR_1
MSR	0	N	MSR_1
MSR	0	N	MSR_1
MSR	0	N	MSR_1
MSR	0	N	MSR_1
MSR	0	N	MSR_1
MSR	0	N	MSR_1
MSR	0	N	MSR_1
MSR	0	N	MSR_1
MSR	0	N	MSR_1
MSR	0	N	MSR_1
MSR	0	N	MSR_1
MSR	0	N	MSR_0
MSR	0	N	MSR_0
MSR	0	N	MSR_0
MSR	0	N	MSR_0
MSR	0	N	MSR_0
MSR	0	N	MSR_0
MSR	0	N	MSR_0
MSR	0	N	MSR_0
MSR	0	N	MSR_0
MSR	0	N	MSR_0
GFP	0	N	GFP_6
GFP	0	N	GFP_6
GFP	0	N	GFP_6
GFP	0	N	GFP_6
GFP	0	N	GFP_6
GFP	0	N	GFP_6
GFP	0	N	GFP_6
GFP	0	N	GFP_4
GFP	0	N	GFP_3
GFP	0	N	GFP_2
GFP	0	N	GFP_10
GFP	0	N	GFP_1
GFP	0	N	GFP_0

## Sheet: Figure_4Ga
Gapmer	Area
GFP	48.1116
GFP	37.6812
GFP	33.5682
GFP	29.216
GFP	26.9128
GFP	25.4204
GFP	25.0199
GFP	24.2058
GFP	24.0937
GFP	21.0695
GFP	19.7573
GFP	19.1065
GFP	17.3113
GFP	17.2764
GFP	17.1013
GFP	16.7983
GFP	16.6445
GFP	15.9766
GFP	15.481
GFP	14.7443
GFP	14.6834
GFP	14.4326
GFP	14.2532
GFP	12.6328
GFP	12.1369
GFP	11.895
GFP	11.7264
GFP	11.3293
GFP	11.3172
GFP	10.851
GFP	10.7542
GFP	9.87556
GFP	9.71935
GFP	9.26026
GFP	8.48559
GFP	8.37933
GFP	7.96406
GFP	7.63353
GFP	7.63242
GFP	7.57825
GFP	7.4058
GFP	7.14205
GFP	6.88574
GFP	6.85578
GFP	6.75648
GFP	6.75264
GFP	6.73047
GFP	6.60694
GFP	6.52061
GFP	6.33356
GFP	6.17209
GFP	6.1396
GFP	5.81222
GFP	5.75627
GFP	5.63865
GFP	5.6325
GFP	5.41917
GFP	5.32794
GFP	5.24191
GFP	5.21477
GFP	5.0885
GFP	5.07824
GFP	5.00026
GFP	4.77143
GFP	4.64994
GFP	4.62145
GFP	4.52767
GFP	4.49842
GFP	4.4838
GFP	4.46379
GFP	4.42794
GFP	4.2507
GFP	4.24325
GFP	4.11952
GFP	4.08268
GFP	4.07357
GFP	3.96667
GFP	3.93856
GFP	3.92337
GFP	3.70061
GFP	3.67285
GFP	3.66096
GFP	3.60774
GFP	3.57173
GFP	3.55399
GFP	3.55045
GFP	3.54855
GFP	3.54317
GFP	3.51259
GFP	3.49625
GFP	3.47868
GFP	3.45348
GFP	3.44972
GFP	3.34278
GFP	3.33761
GFP	3.33201
GFP	3.29585
GFP	3.26868
GFP	3.2256
GFP	3.12522
GFP	3.10842
GFP	3.08546
GFP	3.01507
GFP	2.99909
GFP	2.96225
GFP	2.94821
GFP	2.914
GFP	2.89097
GFP	2.85518
GFP	2.84276
GFP	2.81419
GFP	2.78121
GFP	2.77218
GFP	2.7633
GFP	2.70607
GFP	2.68296
GFP	2.65685
GFP	2.64522
GFP	2.64253
GFP	2.56732
GFP	2.56653
GFP	2.54968
GFP	2.54934
GFP	2.54131
GFP	2.50145
GFP	2.48733
GFP	2.47779
GFP	2.47454
GFP	2.46413
GFP	2.4513
GFP	2.44005
GFP	2.42999
GFP	2.42706
GFP	2.40597
GFP	2.4023
GFP	2.38782
GFP	2.38131
GFP	2.38104
GFP	2.36659
GFP	2.35262
GFP	2.34451
GFP	2.32143
GFP	2.31123
GFP	2.29723
GFP	2.26857
GFP	2.25115
GFP	2.2498
GFP	2.24921
GFP	2.23981
GFP	2.22993
GFP	2.21275
GFP	2.20337
GFP	2.20132
GFP	2.17805
GFP	2.15888
GFP	2.15565
GFP	2.14104
GFP	2.12612
GFP	2.12565
GFP	2.12352
GFP	2.119
GFP	2.11629
GFP	2.11427
GFP	2.1097
GFP	2.10917
GFP	2.08401
GFP	2.08182
GFP	2.08181
GFP	2.05219
GFP	2.05032
GFP	2.04707
GFP	2.03502
GFP	2.02764
GFP	2.00301
GFP	1.99554
GFP	1.99527
GFP	1.98203
GFP	1.95934
GFP	1.92641
GFP	1.9239
GFP	1.91542
GFP	1.90394
GFP	1.89603
GFP	1.8631
GFP	1.85808
GFP	1.8326
GFP	1.82437
GFP	1.82157
GFP	1.81931
GFP	1.81893
GFP	1.80375
GFP	1.80167
GFP	1.79977
GFP	1.78604
GFP	1.77319
GFP	1.77116
GFP	1.76791
GFP	1.74557
GFP	1.73393
GFP	1.73288
GFP	1.72907
GFP	1.71926
GFP	1.70803
GFP	1.70381
GFP	1.70237
GFP	1.6938
GFP	1.69171
GFP	1.69006
GFP	1.68892
GFP	1.6855
GFP	1.67784
GFP	1.66272
GFP	1.65953
GFP	1.659
GFP	1.6584
GFP	1.65594
GFP	1.65588
GFP	1.65186
GFP	1.6385
GFP	1.62736
GFP	1.60849
GFP	1.60637
GFP	1.60357
GFP	1.60124
GFP	1.59422
GFP	1.58274
GFP	1.57908
GFP	1.57622
GFP	1.57612
GFP	1.5732
GFP	1.57224
GFP	1.55871
GFP	1.55268
GFP	1.54311
GFP	1.54094
GFP	1.53174
GFP	1.53109
GFP	1.52968
GFP	1.51998
GFP	1.51782
GFP	1.5153
GFP	1.49702
GFP	1.49067
GFP	1.46807
GFP	1.4653
GFP	1.45833
GFP	1.45662
GFP	1.45331
GFP	1.44342
GFP	1.40342
GFP	1.4027
GFP	1.38483
GFP	1.384
GFP	1.37968
GFP	1.3737
GFP	1.36684
GFP	1.36609
GFP	1.36241
GFP	1.36057
GFP	1.35559
GFP	1.35213
GFP	1.35058
GFP	1.31091
GFP	1.31022
GFP	1.30986
GFP	1.30536
GFP	1.29684
GFP	1.2849
GFP	1.28446
GFP	1.28191
GFP	1.27533
GFP	1.27103
GFP	1.26318
GFP	1.25462
GFP	1.2534
GFP	1.25017
GFP	1.24783
GFP	1.23575
GFP	1.23397
GFP	1.23096
GFP	1.221
GFP	1.21957
GFP	1.20805
GFP	1.20148
GFP	1.19905
GFP	1.19515
GFP	1.18567
GFP	1.18481
GFP	1.18394
GFP	1.18347
GFP	1.17999
GFP	1.17885
GFP	1.17826
GFP	1.17703
GFP	1.17579
GFP	1.16856
GFP	1.16469
GFP	1.16054
GFP	1.15738
GFP	1.15019
GFP	1.14528
GFP	1.14352
GFP	1.13978
GFP	1.12725
GFP	1.12586
GFP	1.11941
GFP	1.11563
GFP	1.11469
GFP	1.1137
GFP	1.11206
GFP	1.111
GFP	1.10963
GFP	1.10936
GFP	1.10778
GFP	1.069
GFP	1.06534
GFP	1.06331
GFP	1.06285
GFP	1.05977
GFP	1.0591
GFP	1.05902
GFP	1.05743
GFP	1.05562
GFP	1.04463
GFP	1.03982
GFP	1.03596
GFP	1.03242
GFP	1.01844
GFP	1.01337
GFP	1.0115
GFP	1.00094

## Sheet: Figure4Gb
Cell	Number	Location	Image
1	1	Neirgboring	GFP_0
2	4	Neirgboring	GFP_0
3	2	Neirgboring	GFP_0
4	3	Neirgboring	GFP_0
5	2	Neirgboring	GFP_0
6	2	Between	GFP_0
7	1	Between	GFP_0
1	4	Neirgboring	GFP_1
2	6	Neirgboring	GFP_1
3	3	Neirgboring	GFP_1
4	1	Between	GFP_1
5	2	Between	GFP_1
6	1	Between	GFP_1
7	1	Within	GFP_1
8	2	Within	GFP_1
1	4	Neirgboring	GFP_2
2	4	Neirgboring	GFP_2
3	5	Neirgboring	GFP_2
4	3	Neirgboring	GFP_2
5	2	Neirgboring	GFP_2
6	3	Neirgboring	GFP_2
7	3	Between	GFP_2
8	2	Between	GFP_2
9	2	Within	GFP_2
1	2	Neirgboring	GFP_3
2	3	Neirgboring	GFP_3
3	5	Neirgboring	GFP_3
4	5	Neirgboring	GFP_3
5	3	Between	GFP_3
6	2	Between	GFP_3
7	1	Within	GFP_3
8	3	Within	GFP_3
9	1	Within	GFP_3
1	8	Neirgboring	GFP_4
2	5	Neirgboring	GFP_4
3	7	Neirgboring	GFP_4
4	6	Neirgboring	GFP_4
5	3	Neirgboring	GFP_4
6	2	Between	GFP_4
7	2	Between	GFP_4
8	1	Within	GFP_4
9	2	Within	GFP_4
10	1	Within	GFP_4
11	1	Within	GFP_4
1	5	Neirgboring	GFP_6
2	3	Neirgboring	GFP_6
3	2	Neirgboring	GFP_6
4	3	Neirgboring	GFP_6
5	3	Neirgboring	GFP_6
6	4	Neirgboring	GFP_6
7	2	Between	GFP_6
8	2	Within	GFP_6
1	3	Neirgboring	GFP_7
2	6	Neirgboring	GFP_7
3	4	Neirgboring	GFP_7
4	5	Neirgboring	GFP_7
5	5	Neirgboring	GFP_7
6	4	Neirgboring	GFP_7
7	3	Neirgboring	GFP_7
8	3	Between	GFP_7
9	2	Between	GFP_7
10	2	Between	GFP_7
11	3	Between	GFP_7
12	2	Within	GFP_7
13	3	Within	GFP_7
14	3	Within	GFP_7
15	3	Within	GFP_7
16	2	Within	GFP_7
1	3	Neirgboring	GFP_8
2	2	Neirgboring	GFP_8
3	3	Neirgboring	GFP_8
4	2	Neirgboring	GFP_8
5	2	Neirgboring	GFP_8
6	2	Between	GFP_8
7	3	Between	GFP_8
8	2	Between	GFP_8
9	1	Between	GFP_8
10	2	Between	GFP_8
11	2	Within	GFP_8
12	1	Within	GFP_8
1	4	Neirgboring	GFP_9
2	2	Neirgboring	GFP_9
3	3	Neirgboring	GFP_9
4	5	Neirgboring	GFP_9
5	4	Neirgboring	GFP_9
6	1	Between	GFP_9
7	1	Between	GFP_9
8	2	Between	GFP_9
9	3	Between	GFP_9
10	2	Within	GFP_9
11	2	Within	GFP_9
12	1	Within	GFP_9
13	2	Within	GFP_9
14	3	Within	GFP_9
15	1	Within	GFP_9
1	3	Neirgboring	GFP_10
2	2	Neirgboring	GFP_10
3	4	Neirgboring	GFP_10
4	3	Neirgboring	GFP_10
5	4	Neirgboring	GFP_10
6	3	Neirgboring	GFP_10
7	3	Between	GFP_10
8	1	Between	GFP_10
9	1	Between	GFP_10
10	2	Between	GFP_10
11	2	Within	GFP_10
12	2	Within	GFP_10
13	1	Within	GFP_10
1	3	Neirgboring	GFP_11
2	4	Neirgboring	GFP_11
3	3	Neirgboring	GFP_11
4	5	Neirgboring	GFP_11
5	3	Neirgboring	GFP_11
6	4	Neirgboring	GFP_11
7	2	Between	GFP_11
8	2	Between	GFP_11
9	1	Between	GFP_11
10	2	Between	GFP_11
11	2	Within	GFP_11
12	1	Within	GFP_11
13	2	Within	GFP_11
14	1	Within	GFP_11
15	2	Within	GFP_11
